# Supplementary material for: KRAS G12V neoantigen specific T cell receptor for adoptive T cell therapy against tumors
Source: Nat Commun. 2023 Oct 12;14:6389. doi: 10.1038/s41467-023-42010-1 (PMC10570350; doi:10.1038/s41467-023-42010-1)
Supplement: Supplementary file 4 — Source Data [file 41467_2023_42010_MOESM4_ESM.xlsx]

## Sheet: Figure 2
Figure 2c																																Figure 2d
1-2C to G12wt-9/A11			1-2C to G12V-9/A11			1-2C to G12D-9/A11			1-2C to G12C-9/A11			1-2C to G12A-9/A11			1-2C to G12R-9/A11			1-2C to G12S-9/A11			1-2C to G13D-9/A11				KD (M)				MEAN	SD		3-2E to G12wt-9/A11			3-2E to G12V-9/A11			3-2E to G12D-9/A11			3-2E to G12C-9/A11			3-2E to G12A-9/A11			3-2E to G12R-9/A11
Concentration (μM)	Response Units		Concentration (μM)	Response Units		Concentration (μM)	Response Units		Concentration (μM)	Response Units		Concentration (μM)	Response Units		Concentration (μM)	Response Units		Concentration (μM)	Response Units		Concentration (μM)	Response Units		1-2C to G12V-9/A11	14.7	13.1	14.3		14.0333	0.832666		Concentration (μM)	Response Units		Concentration (μM)	Response Units		Concentration (μM)	Response Units		Concentration (μM)	Response Units		Concentration (μM)	Response Units		Concentration (μM)	Response Units
0	-1.55886		0	-12.3816		0	-4.63039		0	-0.66074		0	0.175347		0	-0.10872		0	-0.1284		0	-0.12222		1-2C to G12C-9/A11	116	136	141		131	13.2288		0	-0.2772		0	-4.45196		0	-0.17714		0	-2.29855		0	-0.61834		0	-0.16902
1.0101	-1.55883		1.0101	11.5222		1.0101	-4.6301		1.0101	1.13794		1.0101	1.04578		1.0101	-0.10872		1.0101	0.234588		1.0101	-0.12222										1.0101	-0.2772		1.0101	5.5185		1.0101	-0.17714		1.0101	2.77904		1.0101	0.199846		1.0101	-0.16902
2.0202	-1.5588		2.0202	32.2265		2.0202	-4.62981		2.0202	2.91036		2.0202	1.9124		2.0202	-0.10872		2.0202	0.597285		2.0202	-0.12222										2.0202	-0.2772		2.0202	14.7727		2.0202	-0.17714		2.0202	7.61287		2.0202	1.01084		2.0202	-0.16902
3.0303	-1.55876		3.0303	50.3334		3.0303	-4.62952		3.0303	4.65709		3.0303	2.77524		3.0303	-0.10872		3.0303	0.959694		3.0303	-0.12222										3.0303	-0.2772		3.0303	23.3851		3.0303	-0.17714		3.0303	12.2201		3.0303	1.81474		3.0303	-0.16902
4.0404	-1.55873		4.0404	66.3029		4.0404	-4.62924		4.0404	6.3787		4.0404	3.63431		4.0404	-0.10872		4.0404	1.32182		4.0404	-0.12222										4.0404	-0.2772		4.0404	31.4203		4.0404	-0.17714		4.0404	16.6162		4.0404	2.61163		4.0404	-0.16902
5.05051	-1.5587		5.05051	80.4922		5.05051	-4.62895		5.05051	8.07571		5.05051	4.48965		5.05051	-0.10872		5.05051	1.68365		5.05051	-0.12222										5.05051	-0.2772		5.05051	38.9344		5.05051	-0.17714		5.05051	20.8155		5.05051	3.40161		5.05051	-0.16902
6.06061	-1.55867		6.06061	93.1834		6.06061	-4.62866		6.06061	9.74865		6.06061	5.34127		6.06061	-0.10872		6.06061	2.0452		6.06061	-0.12222										6.06061	-0.2772		6.06061	45.9765		6.06061	-0.17714		6.06061	24.8308		6.06061	4.18476		6.06061	-0.16902
7.07071	-1.55863		7.07071	104.602		7.07071	-4.62838		7.07071	11.398		7.07071	6.1892		7.07071	-0.10872		7.07071	2.40646		7.07071	-0.12222										7.07071	-0.2772		7.07071	52.5898		7.07071	-0.17714		7.07071	28.674		7.07071	4.96117		7.07071	-0.16902
8.08081	-1.5586		8.08081	114.93		8.08081	-4.62809		8.08081	13.0244		8.08081	7.03347		8.08081	-0.10872		8.08081	2.76743		8.08081	-0.12222										8.08081	-0.2772		8.08081	58.8122		8.08081	-0.17714		8.08081	32.3559		8.08081	5.73093		8.08081	-0.16902
9.09091	-1.55857		9.09091	124.316		9.09091	-4.6278		9.09091	14.6281		9.09091	7.87409		9.09091	-0.10872		9.09091	3.12812		9.09091	-0.12222										9.09091	-0.2772		9.09091	64.6774		9.09091	-0.17714		9.09091	35.8865		9.09091	6.49413		9.09091	-0.16902
10.101	-1.55854		10.101	132.885		10.101	-4.62751		10.101	16.2097		10.101	8.7111		10.101	-0.10872		10.101	3.48853		10.101	-0.12222										10.101	-0.2772		10.101	70.2152		10.101	-0.17714		10.101	39.2749		10.101	7.25085		10.101	-0.16902
11.1111	-1.5585		11.1111	140.737		11.1111	-4.62723		11.1111	17.7696		11.1111	9.54452		11.1111	-0.10872		11.1111	3.84865		11.1111	-0.12222										11.1111	-0.2772		11.1111	75.4525		11.1111	-0.17714		11.1111	42.5296		11.1111	8.00116		11.1111	-0.16902
12.1212	-1.55847		12.1212	147.96		12.1212	-4.62694		12.1212	19.3084		12.1212	10.3744		12.1212	-0.10872		12.1212	4.20848		12.1212	-0.12222										12.1212	-0.2772		12.1212	80.4129		12.1212	-0.17714		12.1212	45.6582		12.1212	8.74516		12.1212	-0.16902
13.1313	-1.55844		13.1313	154.626		13.1313	-4.62665		13.1313	20.8263		13.1313	11.2006		13.1313	-0.10872		13.1313	4.56803		13.1313	-0.12222										13.1313	-0.2772		13.1313	85.1179		13.1313	-0.17714		13.1313	48.668		13.1313	9.48292		13.1313	-0.16902
14.1414	-1.5584		14.1414	160.797		14.1414	-4.62637		14.1414	22.3239		14.1414	12.0234		14.1414	-0.10872		14.1414	4.9273		14.1414	-0.12222										14.1414	-0.2772		14.1414	89.5867		14.1414	-0.17714		14.1414	51.5656		14.1414	10.2145		14.1414	-0.16902
15.1515	-1.55837		15.1515	166.527		15.1515	-4.62608		15.1515	23.8014		15.1515	12.8427		15.1515	-0.10872		15.1515	5.28628		15.1515	-0.12222										15.1515	-0.2772		15.1515	93.8367		15.1515	-0.17714		15.1515	54.3572		15.1515	10.94		15.1515	-0.16902
16.1616	-1.55834		16.1616	171.86		16.1616	-4.62579		16.1616	25.2595		16.1616	13.6585		16.1616	-0.10872		16.1616	5.64498		16.1616	-0.12222										16.1616	-0.2772		16.1616	97.8835		16.1616	-0.17714		16.1616	57.0485		16.1616	11.6595		16.1616	-0.16902
17.1717	-1.55831		17.1717	176.838		17.1717	-4.6255		17.1717	26.6983		17.1717	14.4708		17.1717	-0.10872		17.1717	6.0034		17.1717	-0.12222										17.1717	-0.2772		17.1717	101.741		17.1717	-0.17714		17.1717	59.6447		17.1717	12.3731		17.1717	-0.16902
18.1818	-1.55827		18.1818	181.493		18.1818	-4.62522		18.1818	28.1183		18.1818	15.2797		18.1818	-0.10872		18.1818	6.36153		18.1818	-0.12222										18.1818	-0.2772		18.1818	105.423		18.1818	-0.17714		18.1818	62.151		18.1818	13.0808		18.1818	-0.16902
19.1919	-1.55824		19.1919	185.857		19.1919	-4.62493		19.1919	29.5199		19.1919	16.0851		19.1919	-0.10872		19.1919	6.71938		19.1919	-0.12222										19.1919	-0.2772		19.1919	108.941		19.1919	-0.17714		19.1919	64.5717		19.1919	13.7827		19.1919	-0.16902
20.202	-1.55821		20.202	189.957		20.202	-4.62464		20.202	30.9034		20.202	16.8872		20.202	-0.10872		20.202	7.07695		20.202	-0.12222										20.202	-0.2772		20.202	112.305		20.202	-0.17714		20.202	66.9113		20.202	14.4789		20.202	-0.16902
21.2121	-1.55818		21.2121	193.814		21.2121	-4.62436		21.2121	32.2692		21.2121	17.6859		21.2121	-0.10872		21.2121	7.43424		21.2121	-0.12222										21.2121	-0.2772		21.2121	115.526		21.2121	-0.17714		21.2121	69.1738		21.2121	15.1695		21.2121	-0.16902
22.2222	-1.55814		22.2222	197.451		22.2222	-4.62407		22.2222	33.6176		22.2222	18.4813		22.2222	-0.10872		22.2222	7.79125		22.2222	-0.12222										22.2222	-0.2772		22.2222	118.612		22.2222	-0.17714		22.2222	71.3629		22.2222	15.8544		22.2222	-0.16902
23.2323	-1.55811		23.2323	200.886		23.2323	-4.62378		23.2323	34.9489		23.2323	19.2733		23.2323	-0.10872		23.2323	8.14797		23.2323	-0.12222										23.2323	-0.2772		23.2323	121.571		23.2323	-0.17714		23.2323	73.4821		23.2323	16.5339		23.2323	-0.16902
24.2424	-1.55808		24.2424	204.134		24.2424	-4.6235		24.2424	36.2635		24.2424	20.062		24.2424	-0.10872		24.2424	8.50442		24.2424	-0.12222										24.2424	-0.2772		24.2424	124.412		24.2424	-0.17714		24.2424	75.5348		24.2424	17.2079		24.2424	-0.16902
25.2525	-1.55805		25.2525	207.211		25.2525	-4.62321		25.2525	37.5616		25.2525	20.8475		25.2525	-0.10872		25.2525	8.86058		25.2525	-0.12222										25.2525	-0.2772		25.2525	127.141		25.2525	-0.17714		25.2525	77.5239		25.2525	17.8765		25.2525	-0.16902
26.2626	-1.55801		26.2626	210.131		26.2626	-4.62292		26.2626	38.8436		26.2626	21.6296		26.2626	-0.10872		26.2626	9.21647		26.2626	-0.12222										26.2626	-0.2772		26.2626	129.765		26.2626	-0.17714		26.2626	79.4525		26.2626	18.5398		26.2626	-0.16902
27.2727	-1.55798		27.2727	212.904		27.2727	-4.62264		27.2727	40.1098		27.2727	22.4085		27.2727	-0.10872		27.2727	9.57207		27.2727	-0.12222										27.2727	-0.2772		27.2727	132.289		27.2727	-0.17714		27.2727	81.3232		27.2727	19.1979		27.2727	-0.16902
28.2828	-1.55795		28.2828	215.541		28.2828	-4.62235		28.2828	41.3604		28.2828	23.1842		28.2828	-0.10872		28.2828	9.9274		28.2828	-0.12222										28.2828	-0.2772		28.2828	134.72		28.2828	-0.17714		28.2828	83.1386		28.2828	19.8508		28.2828	-0.16902
29.2929	-1.55792		29.2929	218.053		29.2929	-4.62206		29.2929	42.5958		29.2929	23.9567		29.2929	-0.10872		29.2929	10.2825		29.2929	-0.12222										29.2929	-0.2772		29.2929	137.062		29.2929	-0.17714		29.2929	84.9011		29.2929	20.4985		29.2929	-0.16902
30.303	-1.55788		30.303	220.448		30.303	-4.62177		30.303	43.8162		30.303	24.726		30.303	-0.10872		30.303	10.6372		30.303	-0.12222										30.303	-0.2772		30.303	139.32		30.303	-0.17714		30.303	86.613		30.303	21.1412		30.303	-0.16902
31.3131	-1.55785		31.3131	222.734		31.3131	-4.62149		31.3131	45.022		31.3131	25.4921		31.3131	-0.10872		31.3131	10.9917		31.3131	-0.12222										31.3131	-0.2772		31.3131	141.499		31.3131	-0.17714		31.3131	88.2764		31.3131	21.7788		31.3131	-0.16902
32.3232	-1.55782		32.3232	224.918		32.3232	-4.6212		32.3232	46.2133		32.3232	26.2551		32.3232	-0.10872		32.3232	11.3459		32.3232	-0.12222										32.3232	-0.2772		32.3232	143.602		32.3232	-0.17714		32.3232	89.8935		32.3232	22.4115		32.3232	-0.16902
33.3333	-1.55778		33.3333	227.007		33.3333	-4.62091		33.3333	47.3903		33.3333	27.0149		33.3333	-0.10872		33.3333	11.6998		33.3333	-0.12222										33.3333	-0.2772		33.3333	145.634		33.3333	-0.17714		33.3333	91.466		33.3333	23.0393		33.3333	-0.16902
34.3434	-1.55775		34.3434	229.007		34.3434	-4.62063		34.3434	48.5535		34.3434	27.7717		34.3434	-0.10872		34.3434	12.0535		34.3434	-0.12222										34.3434	-0.2772		34.3434	147.598		34.3434	-0.17714		34.3434	92.9958		34.3434	23.6623		34.3434	-0.16902
35.3535	-1.55772		35.3535	230.923		35.3535	-4.62034		35.3535	49.703		35.3535	28.5253		35.3535	-0.10872		35.3535	12.4069		35.3535	-0.12222										35.3535	-0.2772		35.3535	149.497		35.3535	-0.17714		35.3535	94.4846		35.3535	24.2804		35.3535	-0.16902
36.3636	-1.55769		36.3636	232.762		36.3636	-4.62005		36.3636	50.8391		36.3636	29.2759		36.3636	-0.10872		36.3636	12.76		36.3636	-0.12222										36.3636	-0.2772		36.3636	151.335		36.3636	-0.17714		36.3636	95.9341		36.3636	24.8939		36.3636	-0.16902
37.3737	-1.55765		37.3737	234.526		37.3737	-4.61977		37.3737	51.9619		37.3737	30.0234		37.3737	-0.10872		37.3737	13.1128		37.3737	-0.12222										37.3737	-0.2772		37.3737	153.114		37.3737	-0.17714		37.3737	97.3458		37.3737	25.5027		37.3737	-0.16902
38.3838	-1.55762		38.3838	236.222		38.3838	-4.61948		38.3838	53.0717		38.3838	30.7679		38.3838	-0.10872		38.3838	13.4654		38.3838	-0.12222										38.3838	-0.2772		38.3838	154.838		38.3838	-0.17714		38.3838	98.7211		38.3838	26.1068		38.3838	-0.16902
39.3939	-1.55759		39.3939	237.852		39.3939	-4.6192		39.3939	54.1688		39.3939	31.5094		39.3939	-0.10872		39.3939	13.8176		39.3939	-0.12222										39.3939	-0.2772		39.3939	156.509		39.3939	-0.17714		39.3939	100.061		39.3939	26.7064		39.3939	-0.16902
40.404	-1.55756		40.404	239.42		40.404	-4.61891		40.404	55.2534		40.404	32.2479		40.404	-0.10872		40.404	14.1696		40.404	-0.12222										40.404	-0.2772		40.404	158.128		40.404	-0.17714		40.404	101.368		40.404	27.3015		40.404	-0.16902
41.4141	-1.55752		41.4141	240.931		41.4141	-4.61862		41.4141	56.3256		41.4141	32.9834		41.4141	-0.10872		41.4141	14.5214		41.4141	-0.12222										41.4141	-0.2772		41.4141	159.7		41.4141	-0.17714		41.4141	102.642		41.4141	27.8921		41.4141	-0.16902
42.4242	-1.55749		42.4242	242.386		42.4242	-4.61834		42.4242	57.3858		42.4242	33.7159		42.4242	-0.10872		42.4242	14.8728		42.4242	-0.12222										42.4242	-0.2772		42.4242	161.225		42.4242	-0.17714		42.4242	103.885		42.4242	28.4783		42.4242	-0.16902
43.4343	-1.55746		43.4343	243.79		43.4343	-4.61805		43.4343	58.434		43.4343	34.4455		43.4343	-0.10872		43.4343	15.224		43.4343	-0.12222										43.4343	-0.2772		43.4343	162.705		43.4343	-0.17714		43.4343	105.099		43.4343	29.0601		43.4343	-0.16902
44.4444	-1.55743		44.4444	245.144		44.4444	-4.61776		44.4444	59.4705		44.4444	35.1721		44.4444	-0.10872		44.4444	15.5749		44.4444	-0.12222										44.4444	-0.2772		44.4444	164.144		44.4444	-0.17714		44.4444	106.282		44.4444	29.6376		44.4444	-0.16902
45.4545	-1.55739		45.4545	246.451		45.4545	-4.61748		45.4545	60.4954		45.4545	35.8959		45.4545	-0.10872		45.4545	15.9255		45.4545	-0.12222										45.4545	-0.2772		45.4545	165.541		45.4545	-0.17714		45.4545	107.439		45.4545	30.2109		45.4545	-0.16902
46.4646	-1.55736		46.4646	247.714		46.4646	-4.61719		46.4646	61.5091		46.4646	36.6168		46.4646	-0.10872		46.4646	16.2759		46.4646	-0.12222										46.4646	-0.2772		46.4646	166.9		46.4646	-0.17714		46.4646	108.568		46.4646	30.7799		46.4646	-0.16902
47.4747	-1.55733		47.4747	248.935		47.4748	-4.6169		47.4748	62.5116		47.4748	37.3347		47.4748	-0.10872		47.4748	16.6259		47.4748	-0.12222										47.4748	-0.2772		47.4747	168.222		47.4748	-0.17714		47.4748	109.671		47.4748	31.3447		47.4748	-0.16902
48.4848	-1.5573		48.4848	250.115		48.4849	-4.61662		48.4849	63.5032		48.4849	38.0499		48.4849	-0.10872		48.4849	16.9758		48.4849	-0.12222										48.4849	-0.2772		48.4848	169.507		48.4849	-0.17714		48.4849	110.748		48.4849	31.9054		48.4849	-0.16902
49.4949	-1.55726		49.4949	251.258		49.495	-4.61633		49.495	64.484		49.495	38.7622		49.495	-0.10872		49.495	17.3253		49.495	-0.12222										49.495	-0.2772		49.4949	170.759		49.495	-0.17714		49.495	111.802		49.495	32.462		49.495	-0.16902
50.5051	-1.55723		50.5051	252.364		50.505	-4.61604		50.505	65.4542		50.505	39.4716		50.505	-0.10872		50.505	17.6746		50.505	-0.12222										50.505	-0.2772		50.5051	171.977		50.505	-0.17714		50.505	112.832		50.505	33.0146		50.505	-0.16902
51.5152	-1.5572		51.5152	253.436		51.5151	-4.61576		51.5151	66.4139		51.5151	40.1783		51.5151	-0.10872		51.5151	18.0236		51.5151	-0.12222										51.5151	-0.2772		51.5152	173.163		51.5151	-0.17714		51.5151	113.839		51.5151	33.5632		51.5151	-0.16902
52.5253	-1.55717		52.5253	254.475		52.5252	-4.61547		52.5252	67.3634		52.5252	40.8822		52.5252	-0.10872		52.5252	18.3723		52.5252	-0.12222										52.5252	-0.2772		52.5253	174.32		52.5252	-0.17714		52.5252	114.825		52.5252	34.1078		52.5252	-0.16902
53.5354	-1.55713		53.5354	255.482		53.5354	-4.61519		53.5354	68.3028		53.5354	41.5833		53.5354	-0.10872		53.5354	18.7207		53.5354	-0.12222										53.5354	-0.2772		53.5354	175.446		53.5354	-0.17714		53.5354	115.788		53.5354	34.6485		53.5354	-0.16902
54.5455	-1.5571		54.5455	256.459		54.5455	-4.6149		54.5455	69.2322		54.5455	42.2816		54.5455	-0.10872		54.5455	19.0689		54.5455	-0.12222										54.5455	-0.2772		54.5455	176.545		54.5455	-0.17714		54.5455	116.732		54.5455	35.1854		54.5455	-0.16902
55.5556	-1.55707		55.5556	257.408		55.5556	-4.61461		55.5556	70.1519		55.5556	42.9772		55.5556	-0.10872		55.5556	19.4168		55.5556	-0.12222										55.5556	-0.2772		55.5556	177.616		55.5556	-0.17714		55.5556	117.656		55.5556	35.7184		55.5556	-0.16902
56.5657	-1.55703		56.5657	258.328		56.5657	-4.61433		56.5657	71.0619		56.5657	43.6701		56.5657	-0.10872		56.5657	19.7644		56.5657	-0.12222										56.5657	-0.2772		56.5657	178.662		56.5657	-0.17714		56.5657	118.56		56.5657	36.2476		56.5657	-0.16902
57.5758	-1.557		57.5758	259.223		57.5758	-4.61404		57.5758	71.9625		57.5758	44.3603		57.5758	-0.10872		57.5758	20.1118		57.5758	-0.12222										57.5758	-0.2772		57.5758	179.681		57.5758	-0.17714		57.5758	119.445		57.5758	36.7731		57.5758	-0.16902
58.5859	-1.55697		58.5859	260.092		58.5859	-4.61375		58.5859	72.8537		58.5859	45.0478		58.5859	-0.10872		58.5859	20.4589		58.5859	-0.12222										58.5859	-0.2772		58.5859	180.677		58.5859	-0.17714		58.5859	120.312		58.5859	37.2949		58.5859	-0.16902
59.596	-1.55694		59.596	260.937		59.596	-4.61347		59.596	73.7358		59.596	45.7326		59.596	-0.10872		59.596	20.8057		59.596	-0.12222										59.596	-0.2772		59.596	181.649		59.596	-0.17714		59.596	121.162		59.596	37.813		59.596	-0.16902
60.6061	-1.5569		60.6061	261.759		60.6061	-4.61318		60.6061	74.6088		60.6061	46.4147		60.6061	-0.10872		60.6061	21.1523		60.6061	-0.12222										60.6061	-0.2772		60.6061	182.599		60.6061	-0.17714		60.6061	121.995		60.6061	38.3275		60.6061	-0.16902
61.6162	-1.55687		61.6162	262.559		61.6162	-4.6129		61.6162	75.4728		61.6162	47.0942		61.6162	-0.10872		61.6162	21.4986		61.6162	-0.12222										61.6162	-0.2772		61.6162	183.526		61.6162	-0.17714		61.6162	122.811		61.6162	38.8384		61.6162	-0.16902
62.6263	-1.55684		62.6263	263.337		62.6263	-4.61261		62.6263	76.3281		62.6263	47.7711		62.6263	-0.10872		62.6263	21.8446		62.6263	-0.12222										62.6263	-0.2772		62.6263	184.433		62.6263	-0.17714		62.6263	123.611		62.6263	39.3457		62.6263	-0.16902
63.6364	-1.55681		63.6364	264.095		63.6364	-4.61232		63.6364	77.1748		63.6364	48.4454		63.6364	-0.10872		63.6364	22.1903		63.6364	-0.12222										63.6364	-0.2772		63.6364	185.319		63.6364	-0.17714		63.6364	124.396		63.6364	39.8495		63.6364	-0.16902
64.6465	-1.55677		64.6465	264.834		64.6465	-4.61204		64.6465	78.013		64.6465	49.117		64.6465	-0.10872		64.6465	22.5358		64.6465	-0.12222										64.6465	-0.2772		64.6465	186.185		64.6465	-0.17714		64.6465	125.165		64.6465	40.3499		64.6465	-0.16902
65.6566	-1.55674		65.6566	265.553		65.6566	-4.61175		65.6566	78.8428		65.6566	49.7861		65.6566	-0.10872		65.6566	22.881		65.6566	-0.12222										65.6566	-0.2772		65.6566	187.033		65.6566	-0.17714		65.6566	125.92		65.6566	40.8467		65.6566	-0.16902
66.6667	-1.55671		66.6667	266.254		66.6667	-4.61147		66.6667	79.6643		66.6667	50.4526		66.6667	-0.10872		66.6667	23.226		66.6667	-0.12222										66.6667	-0.2772		66.6667	187.862		66.6667	-0.17714		66.6667	126.66		66.6667	41.3402		66.6667	-0.16902
67.6768	-1.55668		67.6768	266.937		67.6768	-4.61118		67.6768	80.4777		67.6768	51.1165		67.6768	-0.10872		67.6768	23.5707		67.6768	-0.12222										67.6768	-0.2772		67.6768	188.673		67.6768	-0.17714		67.6768	127.387		67.6768	41.8303		67.6768	-0.16902
68.6869	-1.55664		68.6869	267.604		68.6869	-4.61089		68.6869	81.2831		68.6869	51.7779		68.6869	-0.10872		68.6869	23.9151		68.6869	-0.12222										68.6869	-0.2772		68.6869	189.466		68.6869	-0.17714		68.6869	128.1		68.6869	42.3171		68.6869	-0.16902
69.697	-1.55661		69.697	268.254		69.697	-4.61061		69.697	82.0806		69.697	52.4368		69.697	-0.10872		69.697	24.2593		69.697	-0.12222										69.697	-0.2772		69.697	190.243		69.697	-0.17714		69.697	128.8		69.697	42.8006		69.697	-0.16902
70.7071	-1.55658		70.7071	268.889		70.7071	-4.61032		70.7071	82.8703		70.7071	53.0932		70.7071	-0.10872		70.7071	24.6031		70.7071	-0.12222										70.7071	-0.2772		70.7071	191.004		70.7071	-0.17714		70.7071	129.487		70.7071	43.2807		70.7071	-0.16902
71.7172	-1.55655		71.7172	269.508		71.7172	-4.61004		71.7172	83.6523		71.7172	53.747		71.7172	-0.10872		71.7172	24.9468		71.7172	-0.12222										71.7172	-0.2772		71.7172	191.749		71.7172	-0.17714		71.7172	130.162		71.7172	43.7577		71.7172	-0.16902
72.7273	-1.55651		72.7273	270.113		72.7273	-4.60975		72.7273	84.4268		72.7273	54.3984		72.7273	-0.10872		72.7273	25.2901		72.7273	-0.12222										72.7273	-0.2772		72.7273	192.479		72.7273	-0.17714		72.7273	130.824		72.7273	44.2314		72.7273	-0.16902
73.7374	-1.55648		73.7374	270.704		73.7374	-4.60947		73.7374	85.1938		73.7374	55.0474		73.7374	-0.10872		73.7374	25.6332		73.7374	-0.12222										73.7374	-0.2772		73.7374	193.194		73.7374	-0.17714		73.7374	131.475		73.7374	44.702		73.7374	-0.16902
74.7475	-1.55645		74.7475	271.281		74.7475	-4.60918		74.7475	85.9535		74.7475	55.6938		74.7475	-0.10872		74.7475	25.976		74.7475	-0.12222										74.7475	-0.2772		74.7475	193.895		74.7475	-0.17714		74.7475	132.115		74.7475	45.1694		74.7475	-0.16902
75.7576	-1.55642		75.7576	271.846		75.7576	-4.60889		75.7576	86.706		75.7576	56.3378		75.7576	-0.10872		75.7576	26.3186		75.7576	-0.12222										75.7576	-0.2772		75.7576	194.582		75.7576	-0.17714		75.7576	132.743		75.7576	45.6337		75.7576	-0.16902
76.7677	-1.55638		76.7677	272.397		76.7677	-4.60861		76.7677	87.4513		76.7677	56.9794		76.7677	-0.10872		76.7677	26.6609		76.7677	-0.12222										76.7677	-0.2772		76.7677	195.255		76.7677	-0.17714		76.7677	133.36		76.7677	46.095		76.7677	-0.16902
77.7778	-1.55635		77.7778	272.936		77.7778	-4.60832		77.7778	88.1896		77.7778	57.6186		77.7778	-0.10872		77.7778	27.0029		77.7778	-0.12222										77.7778	-0.2772		77.7778	195.915		77.7778	-0.17714		77.7778	133.967		77.7778	46.5532		77.7778	-0.16902
78.7879	-1.55632		78.7879	273.464		78.7879	-4.60804		78.7879	88.921		78.7879	58.2554		78.7879	-0.10872		78.7879	27.3447		78.7879	-0.12222										78.7879	-0.2772		78.7879	196.563		78.7879	-0.17714		78.7879	134.564		78.7879	47.0083		78.7879	-0.16902
79.798	-1.55629		79.798	273.979		79.798	-4.60775		79.798	89.6455		79.798	58.8898		79.798	-0.10872		79.798	27.6862		79.798	-0.12222										79.798	-0.2772		79.798	197.198		79.798	-0.17714		79.798	135.15		79.798	47.4605		79.798	-0.16902
80.8081	-1.55625		80.8081	274.484		80.8081	-4.60746		80.8081	90.3633		80.8081	59.5218		80.8081	-0.10872		80.8081	28.0274		80.8081	-0.12222										80.8081	-0.2772		80.8081	197.821		80.8081	-0.17714		80.8081	135.727		80.8081	47.9097		80.8081	-0.16902
81.8182	-1.55622		81.8182	274.978		81.8182	-4.60718		81.8182	91.0744		81.8182	60.1515		81.8182	-0.10872		81.8182	28.3684		81.8182	-0.12222										81.8182	-0.2772		81.8182	198.433		81.8182	-0.17714		81.8182	136.294		81.8182	48.356		81.8182	-0.16902
82.8283	-1.55619		82.8283	275.462		82.8283	-4.60689		82.8283	91.779		82.8283	60.7788		82.8283	-0.10872		82.8283	28.7091		82.8283	-0.12222										82.8283	-0.2772		82.8283	199.033		82.8283	-0.17714		82.8283	136.851		82.8283	48.7994		82.8283	-0.16902
83.8384	-1.55616		83.8384	275.935		83.8384	-4.60661		83.8384	92.4772		83.8384	61.4038		83.8384	-0.10872		83.8384	29.0496		83.8384	-0.12222										83.8384	-0.2772		83.8384	199.622		83.8384	-0.17714		83.8384	137.4		83.8384	49.2399		83.8384	-0.16902
84.8485	-1.55612		84.8485	276.399		84.8485	-4.60632		84.8485	93.1689		84.8485	62.0264		84.8485	-0.10872		84.8485	29.3898		84.8485	-0.12222										84.8485	-0.2772		84.8485	200.2		84.8485	-0.17714		84.8485	137.94		84.8485	49.6775		84.8485	-0.16902
85.8586	-1.55609		85.8586	276.853		85.8586	-4.60604		85.8586	93.8544		85.8586	62.6468		85.8586	-0.10872		85.8586	29.7297		85.8586	-0.12222										85.8586	-0.2772		85.8586	200.768		85.8586	-0.17714		85.8586	138.471		85.8586	50.1124		85.8586	-0.16902
86.8687	-1.55606		86.8687	277.298		86.8687	-4.60575		86.8687	94.5336		86.8687	63.2649		86.8687	-0.10872		86.8687	30.0694		86.8687	-0.12222										86.8687	-0.2772		86.8687	201.326		86.8687	-0.17714		86.8687	138.994		86.8687	50.5444		86.8687	-0.16902
87.8788	-1.55603		87.8788	277.735		87.8788	-4.60547		87.8788	95.2068		87.8788	63.8806		87.8788	-0.10872		87.8788	30.4088		87.8788	-0.12222										87.8788	-0.2772		87.8788	201.874		87.8788	-0.17714		87.8788	139.508		87.8788	50.9737		87.8788	-0.16902
88.8889	-1.55599		88.8889	278.162		88.8889	-4.60518		88.8889	95.8739		88.8889	64.4942		88.8889	-0.10872		88.8889	30.7479		88.8889	-0.12222										88.8889	-0.2772		88.8889	202.412		88.8889	-0.17714		88.8889	140.015		88.8889	51.4003		88.8889	-0.16902
89.899	-1.55596		89.899	278.581		89.899	-4.60489		89.899	96.535		89.899	65.1054		89.899	-0.10872		89.899	31.0868		89.899	-0.12222										89.899	-0.2772		89.899	202.941		89.899	-0.17714		89.899	140.513		89.899	51.8241		89.899	-0.16902
90.9091	-1.55593		90.9091	278.992		90.9091	-4.60461		90.9091	97.1903		90.9091	65.7144		90.9091	-0.10872		90.9091	31.4255		90.9091	-0.12222										90.9091	-0.2772		90.9091	203.461		90.9091	-0.17714		90.9091	141.004		90.9091	52.2452		90.9091	-0.16902
91.9192	-1.5559		91.9192	279.396		91.9192	-4.60432		91.9192	97.8398		91.9192	66.3212		91.9192	-0.10872		91.9192	31.7638		91.9192	-0.12222										91.9192	-0.2772		91.9192	203.972		91.9192	-0.17714		91.9192	141.487		91.9192	52.6637		91.9192	-0.16902
92.9293	-1.55586		92.9293	279.791		92.9293	-4.60404		92.9293	98.4835		92.9293	66.9257		92.9293	-0.10872		92.9293	32.1019		92.9293	-0.12222										92.9293	-0.2772		92.9293	204.474		92.9293	-0.17714		92.9293	141.963		92.9293	53.0796		92.9293	-0.16902
93.9394	-1.55583		93.9394	280.179		93.9394	-4.60375		93.9394	99.1217		93.9394	67.5281		93.9394	-0.10872		93.9394	32.4398		93.9394	-0.12222										93.9394	-0.2772		93.9394	204.968		93.9394	-0.17714		93.9394	142.432		93.9394	53.4928		93.9394	-0.16902
94.9495	-1.5558		94.9495	280.56		94.9495	-4.60347		94.9495	99.7542		94.9495	68.1282		94.9495	-0.10872		94.9495	32.7774		94.9495	-0.12222										94.9495	-0.2772		94.9495	205.454		94.9495	-0.17714		94.9495	142.894		94.9495	53.9034		94.9495	-0.16902
95.9596	-1.55576		95.9596	280.933		95.9596	-4.60318		95.9596	100.381		95.9596	68.7262		95.9596	-0.10872		95.9596	33.1147		95.9596	-0.12222										95.9596	-0.2772		95.9596	205.931		95.9596	-0.17714		95.9596	143.349		95.9596	54.3115		95.9596	-0.16902
96.9697	-1.55573		96.9697	281.3		96.9697	-4.6029		96.9697	101.003		96.9697	69.322		96.9697	-0.10872		96.9697	33.4518		96.9697	-0.12222										96.9697	-0.2772		96.9697	206.401		96.9697	-0.17714		96.9697	143.797		96.9697	54.7171		96.9697	-0.16902
97.9798	-1.5557		97.9798	281.66		97.9798	-4.60261		97.9798	101.619		97.9798	69.9157		97.9798	-0.10872		97.9798	33.7886		97.9798	-0.12222										97.9798	-0.2772		97.9798	206.863		97.9798	-0.17714		97.9798	144.238		97.9798	55.1201		97.9798	-0.16902
98.9899	-1.55567		98.9899	282.014		98.9899	-4.60233		98.9899	102.23		98.9899	70.5071		98.9899	-0.10872		98.9899	34.1252		98.9899	-0.12222										98.9899	-0.2772		98.9899	207.317		98.9899	-0.17714		98.9899	144.674		98.9899	55.5207		98.9899	-0.16902
100	-1.55563		100	282.361		100	-4.60204		100	102.836		100	71.0965		100	-0.10872		100	34.4615		100	-0.12222										100	-0.2772		100	207.765		100	-0.17714		100	145.103		100	55.9187		100	-0.16902
[truncated: 10 more columns]

## Sheet: Figure 3
Figure 3b
	X peptide concentration (M)	Y 1-2C-TCR-Jurkat IL-2 secretion (pg/mL)-first time
		G12wt-9			G12V-9			G12C-9			G12D-9
	-4	-34.2458	-26.3741	-21.1263	1477.12	1372.16	1183.24	2.4888	-15.8785	-31.6219	-2.759	-18.5024	-34.2458
	-5	-23.7502	-23.7502	-10.6307	1067.79	1183.24	1288.2	-39.4936	7.7366	-28.998	-15.8785	-21.1263	-39.4936
	-6	-26.3741	28.7278	-23.7502	718.813	831.641	763.42	-28.998	-39.4936	-21.1263	-8.0068	-28.998	-18.5024
	-7	-2.759	10.3605	-2.759	319.981	322.605	296.366	81.2058	2.4888	-2.759	7.7366	70.7102	26.1039
	-8	-26.3741	2.4888	-10.6307	2.4888	33.9756	47.0951	-10.6307	-2.759	-2.759	-31.6219	-39.4936	-34.2458
	-9	-42.1175	-21.1263	20.8561	-15.8785	-18.5024	2.4888	-21.1263	-26.3741	-10.6307	-34.2458	-36.8697	-39.4936
	-10	-8.0068	-8.0068	-26.3741	5.1127	-36.8697	-34.2458	-26.3741	-39.4936	-21.1263	-36.8697	-28.998	-21.1263
	-11	-15.8785	-26.3741	73.3341	5.1127	-78.8521	-31.6219	10.3605	-73.6043	-23.7502	-15.8785	-23.7502	-18.5024
	X peptide concentration (M)	Y 1-2C-TCR-Jurkat IL-2 secretion (pg/mL)-second time
		G12wt-9			G12V-9			G12C-9			G12D-9
	-4	59.8738	50.428	50.428	1476.73	1571.19	1519.23	40.9823	40.9823	50.428	50.428	69.3195	40.9823
	-5	50.428	31.5367	40.9823	1330.32	1325.6	1377.55	40.9823	36.2595	40.9823	40.9823	31.5367	40.9823
	-6	45.7052	64.5966	31.5367	1150.85	1070.56	1009.17	31.5367	40.9823	40.9823	31.5367	26.8138	26.8138
	-7	50.428	40.9823	40.9823	385.75	404.642	404.642	36.2595	26.8138	17.3681	36.2595	22.0909	12.6453
	-8	45.7052	59.8738	36.2595	225.173	244.065	277.125	45.7052	50.428	40.9823	50.428	45.7052	36.2595
	-9	31.5367	26.8138	31.5367	36.2595	31.5367	31.5367	40.9823	36.2595	45.7052	36.2595	40.9823	40.9823
	-10	50.428	26.8138	36.2595	36.2595	26.8138	40.9823	50.428	36.2595	31.5367	36.2595	31.5367	31.5367
	-11	40.9823	26.8138	22.0909	31.5367	36.2595	22.0909	26.8138	31.5367	31.5367	40.9823	50.428	78.7652
	X peptide concentration (M)	Y 1-2C-TCR-Jurkat IL-2 secretion (pg/mL)-third time
		G12wt-9			G12V-9			G12C-9			G12D-9
	-4	70.3105	51.4885	51.4885	1486.67	1580.78	1524.31	46.783	42.0775	42.0775	51.4885	84.427	32.6665
	-5	51.4885	32.6665	46.783	1336.09	1307.86	1354.91	37.372	32.6665	37.372	42.0775	27.961	32.6665
	-6	46.783	60.8995	32.6665	1143.16	1081.99	1006.71	27.961	37.372	27.961	27.961	27.961	27.961
	-7	65.605	56.194	56.194	394.99	399.695	399.695	46.783	27.961	23.2555	42.0775	23.2555	18.55
	-8	42.0775	56.194	32.6665	230.298	249.119	272.647	46.783	42.0775	32.6665	60.8995	37.372	32.6665
	-9	27.961	23.2555	23.2555	32.6665	27.961	27.961	51.4885	32.6665	42.0775	60.8995	42.0775	37.372
	-10	46.783	27.961	37.372	27.961	23.2555	37.372	46.783	32.6665	27.961	37.372	32.6665	42.0775
	-11	51.4885	32.6665	27.961	42.0775	42.0775	27.961	42.0775	37.372	42.0775	56.194	60.8995	84.427
Figure 3c
	X peptide concentration (M)	Y 3-2E-TCR-Jurkat IL-2 secretion (pg/mL)-first time
		G12wt-9			G12V-9			G12C-9			G12D-9
	-4	-8.0068	2.4888	-8.0068	710.942	522.021	537.764	-28.998	36.5995	-26.3741	-34.2458	-13.2546	-15.8785
	-5	-13.2546	-13.2546	-28.998	634.849	553.508	605.986	-21.1263	-26.3741	-31.6219	-34.2458	-21.1263	-31.6219
	-6	7.7366	-5.3829	-21.1263	430.185	508.901	343.596	-26.3741	-39.4936	28.7278	-21.1263	-39.4936	-44.7414
	-7	-0.1351	-8.0068	5.1127	117.94	94.3253	138.932	-8.0068	28.7278	-2.759	-10.6307	5.1127	-2.759
	-8	-26.3741	-39.4936	-23.7502	-0.1351	70.7102	12.9844	-2.759	-15.8785	-36.8697	-23.7502	-26.3741	-36.8697
	-9	-31.6219	-39.4936	5.1127	-31.6219	-8.0068	-2.759	-18.5024	-26.3741	-36.8697	-13.2546	44.4712	-23.7502
	-10	-26.3741	-42.1175	-13.2546	-23.7502	-13.2546	-13.2546	-39.4936	-8.0068	-39.4936	-36.8697	-28.998	-26.3741
	-11	20.8561	15.6083	18.2322	-2.759	-23.7502	-10.6307	-18.5024	20.8561	-21.1263	68.0863	-23.7502	-15.8785
	X peptide concentration (M)	Y 3-2E-TCR-Jurkat IL-2 secretion (pg/mL)-second time
		G12wt-9			G12V-9			G12C-9			G12D-9
	-4	74.0423	36.2595	45.7052	754.133	654.953	678.567	40.9823	26.8138	26.8138	45.7052	22.0909	22.0909
	-5	36.2595	36.2595	64.5966	673.844	607.724	584.11	22.0909	22.0909	31.5367	26.8138	22.0909	26.8138
	-6	45.7052	36.2595	64.5966	418.81	366.859	466.039	31.5367	36.2595	31.5367	17.3681	17.3681	22.0909
	-7	55.1509	45.7052	26.8138	149.608	239.342	144.885	22.0909	22.0909	22.0909	45.7052	26.8138	111.825
	-8	31.5367	22.0909	26.8138	83.488	74.0423	83.488	36.2595	31.5367	45.7052	97.6566	40.9823	36.2595
	-9	40.9823	31.5367	22.0909	36.2595	45.7052	22.0909	36.2595	31.5367	31.5367	36.2595	40.9823	40.9823
	-10	22.0909	22.0909	31.5367	17.3681	22.0909	36.2595	26.8138	22.0909	59.8738	26.8138	45.7052	22.0909
	-11	40.9823	26.8138	26.8138	22.0909	17.3681	59.8738	26.8138	59.8738	17.3681	59.8738	55.1509	31.5367
	X peptide concentration (M)	Y 3-2E-TCR-Jurkat IL-2 secretion (pg/mL)-third time
		G12wt-9			G12V-9			G12C-9			G12D-9
	-4	79.7215	32.6665	37.372	677.32	587.915	602.032	32.6665	37.372	18.55	27.961	9.139	13.8445
	-5	46.783	32.6665	84.427	667.909	540.861	583.21	37.372	13.8445	37.372	32.6665	13.8445	32.6665
	-6	51.4885	23.2555	51.4885	413.812	314.997	442.045	46.783	13.8445	42.0775	27.961	13.8445	27.961
	-7	60.8995	51.4885	37.372	150.304	239.708	136.188	27.961	27.961	27.961	51.4885	23.2555	32.6665
	-8	23.2555	13.8445	18.55	65.605	197.359	65.605	32.6665	18.55	32.6665	89.1325	32.6665	42.0775
	-9	42.0775	13.8445	27.961	42.0775	9.139	27.961	42.0775	13.8445	37.372	46.783	27.961	42.0775
	-10	27.961	13.8445	37.372	18.55	18.55	32.6665	37.372	18.55	65.605	42.0775	42.0775	32.6665
	-11	37.372	32.6665	32.6665	27.961	23.2555	51.4885	32.6665	103.249	23.2555	46.783	56.194	27.961
Figure 3e
	X peptide concentration (M)	Y 1-2C-TCR-T IFN-γ secretion (pg/mL)-Donor1
		G12wt-9			G12V-9			G12C-9			G12D-9
	-4	5.80992	-8.30496	-13.0099	4263.8	3351.04	3666.27	-3.6	10.5149	-13.0099	-13.0099	-3.6	-17.7149
	-5	-3.6	1.10496	5.80992	3501.59	3680.38	3289.87	-3.6	-13.0099	-8.30496	-3.6	-13.0099	10.5149
	-6	5.80992	-8.30496	-3.6	2739.39	3332.22	4047.37	5.80992	1.10496	-13.0099	1.10496	-3.6	-13.0099
	-7	-8.30496	-3.6	1.10496	904.457	1370.25	1182.05	10.5149	10.5149	5.80992	-13.0099	1.10496	1.10496
	-8	-8.30496	-13.0099	-27.1248	15.2198	34.0397	5.80992	-3.6	-13.0099	-13.0099	5.80992	1.10496	-3.6
	-9	5.80992	5.80992	-13.0099	-13.0099	1.10496	5.80992	29.3347	10.5149	-3.6	-3.6	10.5149	76.3843
	-10	1.10496	-22.4198	-8.30496	5.80992	-8.30496	-13.0099	43.4496	-3.6	-8.30496	1.10496	1.10496	-8.30496
	-11	-17.7149	-3.6	-8.30496	-3.6	-17.7149	5.80992	-3.6	-3.6	-8.30496	1.10496	-8.30496	5.80992
	X peptide concentration (M)	Y 1-2C-TCR-T IFN-γ secretion (pg/mL)-Donor2
		G12wt-9			G12V-9			G12C-9			G12D-9
	-4	-17.7149	-27.1248	-17.7149	2193.62	1883.09	2047.76	-17.7149	-22.4198	-17.7149	-8.30496	15.2198	-17.7149
	-5	-27.1248	-31.8298	-27.1248	2146.57	2306.53	2075.99	-8.30496	-31.8298	-17.7149	-17.7149	-27.1248	-13.0099
	-6	-17.7149	-27.1248	-27.1248	1596.09	2165.39	2706.46	-22.4198	-22.4198	-22.4198	-13.0099	-17.7149	-31.8298
	-7	-13.0099	-17.7149	10.5149	546.88	890.342	697.439	-22.4198	-13.0099	-27.1248	-27.1248	-17.7149	-27.1248
	-8	-17.7149	-31.8298	-36.5347	-8.30496	19.9248	-13.0099	-22.4198	5.80992	-27.1248	52.8595	-8.30496	-3.6
	-9	-22.4198	-31.8298	-27.1248	-22.4198	-27.1248	-3.6	-17.7149	19.9248	-22.4198	15.2198	57.5645	-22.4198
	-10	-8.30496	-27.1248	-27.1248	-17.7149	-17.7149	-27.1248	10.5149	-17.7149	-22.4198	-13.0099	-22.4198	-17.7149
	-11	-8.30496	-22.4198	-22.4198	-8.30496	-27.1248	-22.4198	-13.0099	-17.7149	-27.1248	-13.0099	-22.4198	-17.7149
	X peptide concentration (M)	Y 1-2C-TCR-T IFN-γ secretion (pg/mL)-Donor3
		G12wt-9			G12V-9			G12C-9			G12D-9
	-4	-22.4198	38.7446	-8.30496	1401.91	1563.15	1680.78	-8.30496	-13.0099	-27.1248	-3.6	-27.1248	29.3347
	-5	-22.4198	-8.30496	-27.1248	1525.51	1661.96	1478.46	5.80992	-13.0099	5.80992	-13.0099	-17.7149	-22.4198
	-6	29.3347	-3.6	-8.30496	1153.82	1417.3	1694.89	-27.1248	-13.0099	-27.1248	-22.4198	-27.1248	-27.1248
	-7	-17.7149	-17.7149	-22.4198	649.272	928.061	829.256	48.1546	-17.7149	-17.7149	-27.1248	29.3347	-27.1248
	-8	-8.30496	-22.4198	-17.7149	10.5149	-3.6	-13.0099	-22.4198	-17.7149	-8.30496	19.9248	10.5149	-13.0099
	-9	-13.0099	-27.1248	-27.1248	-27.1248	-3.6	15.2198	-17.7149	-17.7149	-22.4198	-3.6	-13.0099	-3.6
	-10	29.3347	-27.1248	-27.1248	1.10496	-22.4198	-3.6	5.80992	-17.7149	-13.0099	-8.30496	1.10496	10.5149
	-11	-27.1248	1.10496	-27.1248	-17.7149	-22.4198	-27.1248	-17.7149	-22.4198	-22.4198	-17.7149	-13.0099	-8.30496
Figure 3f
	X peptide concentration (M)	Y 3-2E-TCR-T IFN-γ secretion (pg/mL)-Donor1
		G12wt-9			G12V-9			G12C-9			G12D-9
	-4	-29.6139	-27.6666	-47.1402	3122.22	2755.32	2548.69	104.754	91.1224	143.701	-47.1402	-56.877	-51.0349
	-5	-33.5086	-2.35088	-43.2454	2595.43	2852.48	2780.43	-49.0875	-47.1402	-52.9822	-52.9822	-47.1402	-56.877
	-6	-43.2454	-51.0349	-33.5086	2044.32	1703.54	1995.64	-45.1928	-56.877	-51.0349	-56.877	-49.0875	-54.9296
	-7	-51.0349	-47.1402	-41.2981	535.227	437.859	548.859	-52.9822	-49.0875	-45.1928	-56.877	-51.0349	-51.0349
	-8	-43.2454	-49.0875	-60.7717	-37.4034	-56.877	-43.2454	-56.877	-29.6139	-52.9822	-49.0875	-23.7718	-45.1928
	-9	-56.877	-45.1928	-56.877	-56.877	-58.8243	-43.2454	-52.9822	-52.9822	-8.19296	-47.1402	-51.0349	-41.2981
	-10	-54.9296	-54.9296	-56.877	-56.877	-52.9822	-52.9822	48.2805	-51.0349	-47.1402	-45.1928	-37.4034	-45.1928
	-11	-56.877	-45.1928	-47.1402	-54.9296	-51.0349	-51.0349	-45.1928	-52.9822	-39.3507	-39.3507	-25.7192	-33.5086
	X peptide concentration (M)	Y 3-2E-TCR-T IFN-γ secretion (pg/mL)-Donor2
		G12wt-9			G12V-9			G12C-9			G12D-9
	-4	-49.0875	-64.6664	-68.5611	1362.75	1430.91	1756.12	34.649	48.2805	58.0173	-52.9822	-80.2453	-72.4558
	-5	-51.0349	-51.0349	-56.877	1703.54	1982.01	1890.48	-68.5611	-64.6664	-58.8243	-66.6138	-72.4558	-47.1402
	-6	-66.6138	-52.9822	-68.5611	1360.8	1181.64	1343.28	-72.4558	-72.4558	-66.6138	-70.5085	-60.7717	-72.4558
	-7	-70.5085	-60.7717	-54.9296	126.175	87.2277	126.175	-72.4558	-70.5085	-64.6664	-76.3506	-68.5611	-72.4558
	-8	-72.4558	-72.4558	-78.2979	-49.0875	-72.4558	-72.4558	-70.5085	-60.7717	-74.4032	-56.877	-70.5085	-68.5611
	-9	-78.2979	-25.7192	-52.9822	-74.4032	-74.4032	-64.6664	-68.5611	-70.5085	-72.4558	-56.877	-72.4558	-70.5085
	-10	-29.6139	-76.3506	-68.5611	-78.2979	-72.4558	-76.3506	-60.7717	-68.5611	-68.5611	-66.6138	-68.5611	-72.4558
	-11	-72.4558	-60.7717	-66.6138	-64.6664	-64.6664	-31.5613	-70.5085	-56.877	-47.1402	-62.719	-58.8243	-47.1402
	X peptide concentration (M)	Y 3-2E-TCR-T IFN-γ secretion (pg/mL)-Donor3
		G12wt-9			G12V-9			G12C-9			G12D-9
	-4	-52.9822	-70.5085	-70.5085	1051.17	1006.38	1298.49	-0.40352	-6.2456	9.33328	-70.5085	-80.2453	-72.4558
	-5	-80.2453	-62.719	-49.0875	1055.64	1195.85	1213.38	-74.4032	-72.4558	-70.5085	-72.4558	-72.4558	-66.6138
	-6	-68.5611	-74.4032	-95.8242	983.013	940.856	973.277	-80.2453	-74.4032	-76.3506	-78.2979	-62.719	-74.4032
	-7	-66.6138	-66.6138	-68.5611	50.2278	17.1227	61.912	-74.4032	-64.6664	-60.7717	-72.4558	-78.2979	-66.6138
	-8	-72.4558	-72.4558	-56.877	-70.5085	-80.2453	-68.5611	-72.4558	-60.7717	-76.3506	-45.1928	-60.7717	-68.5611
	-9	-86.0874	-80.2453	-72.4558	-68.5611	-66.6138	-68.5611	-84.14	-84.14	-76.3506	-54.9296	-72.4558	-70.5085
	-10	-72.4558	-70.5085	-74.4032	-82.1926	-72.4558	-78.2979	-72.4558	-58.8243	-64.6664	-72.4558	-64.6664	-68.5611
	-11	-76.3506	-72.4558	-52.9822	-72.4558	-74.4032	-54.9296	-68.5611	-76.3506	-72.4558	-35.456	-62.719	-82.1926
Figure 3g
	X tumor cell line	Y Enzyme-Linked Immunospot
		Donor1			Donor2			Donor3
	PANC-1	0	2	0	8	2	0	8	6	2
	PANC-1-G12wt	0	0	0	4	14	4	16	6	14
	PANC-1-G12V	100	86	80	306	282	290	208	276	244
	PANC-1-G12C	0	4	4	12	22	12	8	12	12
	PANC-1-G12D	2	0	4	20	10	6	18	14	10
Figure 3h
	X tumor cell line	Y Enzyme-Linked Immunospot
		Donor1			Donor2			Donor3
	CFPAC-1	8	0	0	0	0	0	4	8	0
	CFPAC-1-HLA-A11	64	84	68	228	184	172	76	120	84
Figure 3i
	X tumor cell line	Y Enzyme-Linked Immunospot
		Donor1			Donor2			Donor3
	SW-620	0	1	0	1	2	1	1	0	1
	SW-620-HLA-A11	25	41	45	443	399	366	11	19	12
Figure 3j
	X tumor cell line	Y Enzyme-Linked Immunospot
		Donor1			Donor2			Donor3
	PANC-1	0	0	0	0	4	0	2	0	4
	PANC-1-G12wt	8	2	10	14	18	20	6	4	16
	PANC-1-G12V	20	16	30	102	80	116	20	28	8
	PANC-1-G12C	4	8	10	16	6	20	6	8	14
	PANC-1-G12D	8	6	8	18	30	26	20	16	2
Figure 3k
	X tumor cell line	Y Enzyme-Linked Immunospot
		Donor1			Donor2			Donor3
	CFPAC-1	0	4	0	0	4	8	44	0	32
	CFPAC-1-HLA-A11	60	40	80	156	120	168	68	60	68
Figure 3l
	X tumor cell line	Y Enzyme-Linked Immunospot
		Donor1			Donor2			Donor3
	SW-620	0	2	0	0	3	4	1	1	0
	SW-620-HLA-A11	3	11	13	28	20	20	2	5	2
Figure 3m
	X E:T ratio	Y % specific lysis - DonorS1
		PANC-1-G12V			PANC-1
	8:1	62.8939	64.2455	60.2968	-11.5421	2.53734	1.95584
	4:1	47.1947	49.9119	59.0336	-3.38519	10.3611	21.4231
	2:1	29.5792	37.1175	33.9983	-1.95627	9.01825	5.15377
	1:1	26.5868	30.1951	10.4658	-14.3145	3.52172	6.74779
	1:2	13.254	25.3877	13.148	-2.5831	-8.20177	22.116
	X E:T ratio	Y % specific lysis - DonorS2
		PANC-1-G12V			PANC-1
	8:1	70.9345	74.6385	71.406	-43.9558	-40.027	-51.1901
	4:1	61.2321	63.5659	66.9725	-12.2887	-19.373	-10.2551
	2:1	59.0794	58.8034	55.0709	-0.337415	-6.16572	3.80248
	1:1	46.5559	51.4955	51.2458	14.7466	-5.94382	10.7248
	1:2	33.1581	24.7471	29.3007	19.1747	5.57155	16.4798
	X E:T ratio	Y % specific lysis - DonorS3
		PANC-1-G12V			PANC-1
	8:1	65.9329	64.2679	70.0488	-35.6644	-48.1282	-16.1423
	4:1	44.8016	48.1091	39.8349	-36.6423	-13.8509	-34.7276
	2:1	17.659	38.0709	35.9964	-12.3239	-27.553	-39.9898
	1:1	23.7193	22.4538	24.8484	-6.60287	-5.97278	-291.257
	1:2	7.5035	18.2811	14.4996	-7.50746	-40.385	-21.9853
Figure 3n
	X E:T ratio	Y % specific lysis-DonorS1
		CFPAC-1-HLA-A11			CFPAC-1
	8:1	99.5405	98.4566	98.4454	9.06822	11.9597	7.69061
	4:1	98.9521	98.7166	99.1763	13.7476	15.2327	8.11278
	2:1	98.2545	97.4751	97.6462	7.50154	-8.01734	-10.2259
	1:1	95.9239	92.0054	95.2653	-4.54793	9.99377	12.749
	1:2	86.073	85.3213	84.2224	-0.301252	0.334567	9.17925
	X E:T ratio	Y % specific lysis-DonorS2
		CFPAC-1-HLA-A11			CFPAC-1
	8:1	97.4544	97.3917	97.3539	-26.9338	-19.2005	-14.8802
	4:1	98.8223	98.6491	98.9084	-15.5794	-9.56599	-19.9992
	2:1	99.572	99.391	99.6456	-17.3895	6.81857	5.88407
	1:1	99.2281	99.2772	99.3923	29.1885	16.1879	17.3459
	1:2	94.8523	95.8237	96.6979	-36.48	32.8543	8.45994
	X E:T ratio	Y % specific lysis -DonorS3
		CFPAC-1-HLA-A11			CFPAC-1
	8:1	99.9417	99.9346	99.948	23.0203	19.9805	16.861
	4:1	99.9519	99.9494	99.9389	18.9452	19.964	18.6785
	2:1	99.798	99.5425	99.8337	13.4695	15.2559	6.88075
	1:1	96.3703	94.2156	97.5951	4.96419	10.2396	1.11064
	1:2	81.0618	88.2655	91.3087	3.67998	6.5358	1.30849
Figure 3o
	X E:T ratio	Y % specific lysis -DonorS1
		SW-620-HLA-A11			SW-620
	8:1	99.4737	99.5981	99.3018	-19.7757	-20.5959	-31.4546
	4:1	98.4845	98.2502	96.6602	-17.0476	-27.5794	-33.4679
	2:1	99.1843	96.354	86.2648	-32.2615	-18.0179	-7.0657
	1:1	90.9052	77.3643	75.6783	-1.11878	-5.00279	-5.62633
	1:2	88.9522	77.1403	66.5287	0.372282	6.30277	5.80195
	X E:T ratio	Y % specific lysis -DonorS2
		SW-620-HLA-A11			SW-620
	8:1	99.5894	99.2787	99.3429	-8.28362	4.48124	-1.20162
	4:1	99.2766	99.6273	99.4896	-6.16248	4.02268	-9.23994
	2:1	99.6729	99.6926	99.8332	-2.53724	-10.2255	-2.39611
	1:1	99.8642	99.8744	99.9313	-1.43278	-8.32171	-6.07544
	1:2	96.4485	97.3097	99.252	2.664	31.9117	8.69832
	X E:T ratio	Y % specific lysis -DonorS3
		SW-620-HLA-A11			SW-620
	8:1	99.859	99.7265	99.5816	-61.6343	-36.0145	-46.0165
	4:1	99.9383	99.9011	99.8711	4.17458	-9.01909	-20.9562
	2:1	99.9742	99.2735	98.6248	7.24527	-25.4421	-27.6967
	1:1	99.981	99.9759	99.8377	10.9488	-11.5053	-16.8174
	1:2	95.6257	97.7951	97.2516	26.6233	-41.0972	-173.651
Figure 3p
	X E:T ratio	Y % specific lysis -DonorS1
		PANC-1-G12V			PANC-1
	8:1	63.1472	54.0821	57.1411	-22.6569	-58.9348	-11.0011
	4:1	44.7666	40.1922	31.0185	-2.89458	-2.26742	2.91436
	2:1	21.3052	24.6645	27.0127	-8.42358	-13.8227	10.8846
	1:1	14.4687	8.13545	13.1968	-23.9155	-56.6375	25.0229
	1:2	2.54651	1.90522	8.2677	-6.91882	12.4548	2.47242
	X E:T ratio	Y % specific lysis -DonorS2
		PANC-1-G12V			PANC-1
	8:1	44.318	45.0137	49.5452	1.51288	8.87073	-13.9744
	4:1	29.2683	28.4101	35.1736	5.13913	0.420999	-8.54397
	2:1	21.0847	22.6952	24.9838	7.50049	1.68943	12.1494
	1:1	21.7227	28.4964	43.0635	-6.56219	-3.30579	-13.3138
	1:2	29.3358	20.8851	33.3045	8.89429	-5.32671	-3.94009
	X E:T ratio	Y % specific lysis -DonorS3
		PANC-1-G12V			PANC-1
	8:1	73.1054	65.2266	58.042	-3.94061	0.668927	-3.19442
	4:1	70.0781	67.7905	66.2576	0.771061	-0.865872	-6.08474
	2:1	62.9731	59.4185	60.7759	-3.83361	-10.3576	4.69949
	1:1	57.9464	57.1378	53.5337	-1.60806	1.70733	7.32492
	1:2	65.5275	45.3237	39.1812	-2.39383	-1.98121	1.77871
Figure 3q
	X E:T ratio	Y % specific lysis -DonorS1
		CFPAC-1-HLA-A11			CFPAC-1
	8:1	95.5954	96.4703	96.29	9.06822	11.9597	7.69061
	4:1	95.6016	92.4812	91.0912	13.7476	15.2327	8.11278
	2:1	95.032	95.318	94.4109	7.50154	-8.01734	-10.2259
	1:1	95.282	91.948	90.7234	-4.54793	9.99377	12.749
	1:2	86.6263	78.1657	77.4485	-0.301252	0.334567	9.17925
	X E:T ratio	Y % specific lysis -DonorS2
		CFPAC-1-HLA-A11			CFPAC-1
	8:1	73.4027	73.2635	75.879	4.05137	-7.45013	4.81106
	4:1	56.7682	54.7029	51.9708	-4.35793	-9.57465	9.6037
	2:1	35.6226	41.707	34.739	15.1079	4.39366	-1.01256
	1:1	39.5115	36.2722	29.4345	13.4323	3.32163	6.23653
	1:2	35.0107	32.1388	37.2451	14.3571	2.28908	8.80148
	X E:T ratio	Y % specific lysis -DonorS3
		CFPAC-1-HLA-A11			CFPAC-1
	8:1	99.7856	99.8549	99.8029	35.7943	8.94772	19.8716
	4:1	99.4497	99.2695	99.2658	-5.90479	-8.7865	8.64293
	2:1	99.2943	98.8097	98.5537	10.0866	18.3176	13.4295
	1:1	89.786	89.9417	91.6258	17.8438	9.11884	1.14184
	1:2	77.8239	75.1152	79.1461	16.794	-7.58448	-16.4604
Figure 3r
	X E:T ratio	Y % specific lysis -DonorS1
		SW-620-HLA-A11			SW-620
	8:1	56.8282	55.4247	59.4931	-42.6956	-16.3918	-14.8119
	4:1	44.2904	42.4367	49.784	-49.79	-3.03347	-24.8877
	2:1	26.9127	25.6605	19.2526	-7.35061	14.5122	-2.53249
	1:1	32.4464	29.3986	45.5304	-6.38268	7.51712	-13.3929
	1:2	16.5341	12.1268	26.0453	2.1731	-2.44752	3.6332
	X E:T ratio	Y % specific lysis -DonorS2
		SW-620-HLA-A11			SW-620
	8:1	63.0248	49.7322	71.5134	-6.83263	-2.44893	-24.1298
	4:1	42.0922	22.9212	56.7038	-16.7079	-1.58078	2.66866
	2:1	21.3376	3.01805	40.2405	-9.08837	6.22678	-1.88807
	1:1	26.9144	38.5513	23.027	9.65997	9.7402	-0.076911
	1:2	44.88	9.97172	26.397	3.71672	3.21496	14.3019
	X E:T ratio	Y % specific lysis -DonorS3
		SW-620-HLA-A11			SW-620
	8:1	71.0998	64.3117	74.0349	-3.07139	26.5909	8.24167
	4:1	58.5316	64.4395	45.0113	11.4486	-62.5607	-18.7395
	2:1	33.5037	38.837	34.8864	-11.3011	-17.8671	-5.53545
	1:1	19.2941	23.4179	17.4878	-9.93659	-22.2452	-5.08831
	1:2	17.2056	9.72607	2.9858	4.03365	-15.394	2.74702

## Sheet: Figure 4-Supplementary Figure 9
Figure 4b-j
	X peptide position	Y 1-2C-TCR-T IFN-γ secretion (pg/mL)
		G			A			V			L			I			F			W			Y			D			N			E			K			Q			M			S			T
	1-2C V1	2059.03	1737.42	1491.48	2418.47	2683.33	2229.29	2868.51	2609.96	2076.7	734.755	659.082	394.227	1567.16	1642.83	1340.14	450.982	394.227	450.982	72.6178	186.127	148.291	696.918	980.691	942.855	507.736	148.291	110.454	432.064	394.227	356.391	280.718	167.209	110.454	1661.75	1567.16	1813.09	-3.055	34.7814	53.6996	2929.27	2834.68	2550.9	110.454	110.454	91.536	583.409	488.818	545.573
	1-2C V2	2267.13	2248.21	2002.27	848.264	678	848.264	2868.51	2609.96	2076.7	999.61	791.509	734.755	1756.34	1926.6	1169.87	1661.75	1945.52	2077.95	1452.09	1164.95	962.254	354.178	607.543	404.851	117.704	-84.988	-17.424	2077.06	2093.95	1654.79	860.908	1198.73	691.998	658.216	928.472	1029.82	3326.99	2921.61	2887.83	894.69	421.742	489.306	235.941	235.941	269.723	472.415	404.851	472.415
	1-2C G3	2868.51	2609.96	2076.7	-68.097	67.031	-0.533	151.486	83.922	117.704	-0.533	50.14	-0.533	-68.097	-34.315	-34.315	-51.206	-0.533	-68.097	-135.661	-118.77	-101.879	-101.879	16.358	-118.77	-118.77	-34.315	-135.661	-34.315	-34.315	-101.879	151.486	117.704	151.486	116.3	-23.938	96.266	36.164	16.13	156.368	-23.938	-23.938	56.198	156.368	156.368	156.368	296.606	216.47	76.232
	1-2C A4	196.436	196.436	116.3	2868.51	2609.96	2076.7	456.878	256.538	857.558	16.13	276.572	176.402	236.504	496.946	356.708	-104.074	-43.972	-43.972	-64.006	16.13	116.3	-64.006	-23.938	196.436	-3.904	36.164	36.164	-64.006	-64.006	-84.04	236.504	16.13	-43.972	76.232	-104.074	-23.938	16.13	-84.04	-3.904	-104.074	-124.108	-64.006	2580.48	2159.77	2219.87	256.538	436.844	236.504
	1-2C V5	101.748	-54.028	-112.444	43.332	-34.556	-54.028	2868.51	2609.96	2076.7	257.524	4.388	43.332	744.324	880.628	705.38	-92.972	82.276	82.276	-73.5	-54.028	-15.084	-54.028	-54.028	-34.556	-73.5	-34.556	-34.556	-73.5	-92.972	-15.084	-92.972	-34.556	-73.5	-34.556	-15.084	4.388	23.86	238.052	101.748	1620.56	1562.15	1094.82	-34.556	-54.028	-15.084	121.22	82.276	-15.084
	1-2C G6	2868.51	2609.96	2076.7	-15.084	-34.556	-34.556	87.418	67.132	67.132	148.276	46.846	46.846	6.274	6.274	-14.012	107.704	87.418	-14.012	67.132	46.846	87.418	107.704	26.56	26.56	107.704	188.848	87.418	148.276	127.99	26.56	290.278	87.418	67.132	67.132	46.846	-14.012	-14.012	107.704	-54.584	67.132	148.276	87.418	6.274	87.418	67.132	87.418	67.132	-14.012
	1-2C V7	-14.012	26.56	67.132	127.99	209.134	168.562	2868.51	2609.96	2076.7	-14.012	6.274	67.132	2521.74	3028.89	2339.16	26.56	67.132	87.418	87.418	67.132	107.704	406.033	94.977	133.859	114.418	-2.228	17.213	347.71	94.977	36.654	17.213	-21.669	-21.669	114.418	36.654	-2.228	94.977	56.095	192.182	94.977	250.505	172.741	211.623	94.977	172.741	892.058	697.648	600.443
	1-2C G8	2868.51	2609.96	2076.7	911.499	1300.32	833.735	17.213	17.213	-21.669	153.3	75.536	153.3	133.859	36.654	17.213	36.654	-21.669	56.095	-41.11	56.095	-2.228	75.536	-21.669	56.095	114.418	192.182	17.213	-21.669	-21.669	269.946	-2.228	17.213	17.213	192.182	94.977	114.418	352.772	224.456	169.464	-105.498	77.81	22.8176	572.742	462.757	-142.16	96.1408	169.464	59.4792
	1-2C K9	279.449	187.795	151.133	77.81	59.4792	96.1408	169.464	77.81	22.8176	96.1408	22.8176	77.81	169.464	41.1484	22.8176	96.1408	206.126	77.81	114.472	151.133	114.472	96.1408	224.456	151.133	114.472	96.1408	169.464	22.8176	59.4792	59.4792	-13.844	206.126	4.4868	2868.51	2609.96	2076.7	77.81	96.1408	4.4868	77.81	96.1408	41.1484	4.4868	4.4868	114.472	389.434	77.81	132.802
Figure 4k-s
	X peptide position	Y 3-2E-TCR-T IFN-γ secretion (pg/mL)
		G			A			V			L			I			F			W			Y			D			N			E			K			Q			M			S			T
	3-2E V1	110.816	77.472	44.128	285.872	217.1	160.832	620.832	645.197	450.281	46.212	0.364	12.868	1352.88	1017.36	1054.87	46.212	-5.888	17.036	67.052	2.448	2.448	39.96	2.448	6.616	77.472	44.128	25.372	35.792	46.212	42.044	0.364	0.364	8.7	2.448	-3.804	0.364	0.364	-10.056	-16.308	29.54	-12.14	-10.056	2.448	21.204	4.532	39.96	85.808	19.12
	3-2E V2	1088.21	1213.25	1757.18	223.352	187.924	287.956	620.832	645.197	450.281	33.708	83.724	94.144	27.456	83.724	10.784	64.968	69.136	50.38	1895.75	2074.35	1808.68	152.165	58.4	85.19	1096.51	873.263	763.87	210.21	178.955	214.675	29.3775	2.5875	-13.04	31.61	7.0525	-13.04	518.295	357.555	364.252	91.8875	51.7025	116.445	1543.01	1985.05	1723.85	1453.71	1011.68	1212.6
	3-2E G3	620.832	645.197	450.281	20.4475	15.9825	31.61	49.47	76.26	105.282	51.7025	47.2375	53.935	0.355	0.355	24.9125	2.5875	40.54	13.75	15.9825	24.9125	13.75	-1.8775	20.4475	22.68	-4.11	0.355	27.145	-1.8775	24.9125	13.75	85.19	51.7025	51.7025	125.968	114.141	102.314	62.1033	43.1805	38.4498	69.1993	33.7191	52.6418	55.0072	36.0844	43.1805	69.1993	59.7379	45.5458
	3-2E A4	50.2765	50.2765	47.9111	620.832	645.197	450.281	36.0844	36.0844	38.4498	653.441	551.731	594.307	45.5458	92.8528	31.3537	50.2765	62.1033	26.623	81.026	47.9111	31.3537	116.506	50.2765	78.6607	97.5835	104.68	78.6607	38.4498	40.8151	52.6418	28.9884	45.5458	45.5458	71.5647	47.9111	43.1805	36.0844	33.7191	33.7191	43.1805	62.1033	33.7191	69.1993	71.5647	62.1033	36.0844	50.2765	52.6418
	3-2E V5	33.384	48.2506	-6.9682	31.2602	16.3936	20.6412	620.832	645.197	450.281	41.8792	24.8888	73.7362	90.7266	63.1172	111.965	71.6124	35.5078	41.8792	20.6412	24.8888	39.7554	29.1364	27.0126	7.8984	-2.7206	-6.9682	5.7746	3.6508	-6.9682	20.6412	41.8792	7.8984	141.698	86.479	35.5078	48.2506	165.06	177.802	194.793	470.887	566.458	655.657	1.527	41.8792	3.6508	105.593	133.203	196.917
	3-2E G6	620.832	645.197	450.281	56.7458	39.7554	97.098	85.2463	66.5348	60.2976	43.6653	16.6376	22.8747	31.191	6.24235	10.4004	27.0328	6.24235	14.5586	33.27	10.4004	20.7957	43.6653	18.7167	33.27	51.9815	20.7957	31.191	62.3767	54.0605	64.4557	56.1395	47.8233	70.6929	20.7957	6.24235	24.9538	12.4795	20.7957	4.1633	6.24235	6.24235	12.4795	14.5586	8.3214	0.0052	14.5586	60.2976	4.1633
	3-2E V7	10.4004	14.5586	2.08425	29.1119	10.4004	10.4004	620.832	645.197	450.281	31.191	24.9538	18.7167	729.752	1648.69	650.748	8.3214	29.1119	14.5586	39.5072	37.4281	45.7443	221.588	214.774	139.816	12.615	-28.2711	26.2437	5.80065	3.5292	-10.0995	-12.371	-28.2711	-30.5425	-19.1853	-25.9996	35.3295	-21.4567	-25.9996	-32.814	-12.371	-28.2711	-23.7282	42.1439	10.3436	14.8864	12.615	33.0581	39.8724
	3-2E G8	620.832	645.197	450.281	482.805	884.852	494.162	-23.7282	-21.4567	-23.7282	182.974	94.3872	146.631	14.8864	37.6009	1.25775	818.98	426.019	457.819	26.2437	37.6009	98.9301	480.534	694.05	787.179	-23.7282	-1.0137	-10.0995	237.489	441.919	398.762	-21.4567	-3.28515	23.9722	5.80065	26.2437	126.188	321.594	413.951	231.804	590.967	506.307	413.951	762.852	578.139	488.349	65.0495	90.704	29.1332
	3-2E K9	21.4368	18.8714	24.0023	13.7405	-1.6522	18.8714	6.04415	8.6096	29.1332	6.04415	24.0023	-14.4794	26.5678	16.3059	16.3059	6.04415	24.0023	29.1332	13.7405	29.1332	18.8714	39.395	41.9605	47.0913	16.3059	8.6096	77.8768	16.3059	11.1751	34.2641	-4.21765	8.6096	26.5678	620.832	645.197	450.281	-9.34855	13.7405	24.0023	18.8714	41.9605	39.395	34.2641	11.1751	29.1332	16.3059	24.0023	18.8714
Supplementary Figure 9b
Donor S2 1-2C-TCR-T	X peptide position	Y 1-2C-TCR-T IFN-γ secretion (pg/mL)
		G			A			V			L			I			F			W			Y			D			N			E			K			Q			M			S			T
	1-2C V1	1653.4	1797.76	1845.88	2551.65	2535.61	1637.36	2254.45	2044.38	2383.72	482.461	418.3	787.225	1412.79	1621.32	1605.28	578.702	739.104	546.622	193.737	658.903	49.3756	1188.23	1075.95	931.587	690.984	354.139	466.421	386.22	257.898	177.697	370.18	273.938	370.18	2439.37	2471.45	2744.13	145.617	17.2952	33.3354	2327.08	3177.21	2936.61	658.903	33.3354	81.456	610.783	450.381	514.541
	1-2C V2	2278.96	3097.01	1813.8	867.426	899.506	562.662	2254.45	2044.38	2383.72	883.466	1011.79	562.662	1894	2391.24	1829.84	2872.45	2728.09	2198.76	1296.05	2211.19	1495.72	530.669	530.669	480.753	147.977	48.144	-118.244	1994.88	2610.52	1994.88	746.974	930	1046.47	497.392	746.974	430.836	3675.4	3509.01	3858.43	880.084	930	1079.75	414.198	247.81	530.669	563.947	297.726	297.726
	1-2C G3	2254.45	2044.38	2383.72	-18.4112	-68.3276	-118.244	-35.05	-1.7724	-68.3276	-84.9664	-118.244	-35.05	-101.605	-101.605	31.5052	-101.605	-118.244	-151.522	-101.605	-168.16	-134.883	-134.883	-168.16	-84.9664	-101.605	-101.605	64.7828	-101.605	-134.883	131.338	231.171	297.726	231.171	62.3896	157.007	93.9288	298.934	488.169	-79.5368	62.3896	-63.7672	-16.4584	109.698	157.007	109.698	62.3896	93.9288	-32.228
	1-2C A4	125.468	78.1592	125.468	2254.45	2044.38	2383.72	472.399	693.174	551.247	15.0808	46.62	440.86	251.625	393.551	283.164	-32.228	-63.7672	78.1592	-95.3064	-32.228	-32.228	15.0808	-16.4584	30.8504	30.8504	62.3896	157.007	46.62	362.012	78.1592	46.62	78.1592	78.1592	15.0808	-95.3064	-79.5368	-79.5368	-95.3064	-47.9976	-95.3064	-47.9976	109.698	1387.04	1844.35	2080.9	204.316	267.394	362.012
	1-2C V5	25.9384	-235.476	-202.799	74.9536	-170.122	-153.784	2254.45	2044.38	2383.72	336.368	-72.092	-88.4304	908.212	761.166	646.798	-23.0768	303.691	-72.092	-23.0768	-121.107	-137.446	581.444	581.444	1038.92	989.904	891.874	810.182	-300.83	25.9384	287.353	-251.814	-268.153	-55.7536	-137.446	-23.0768	-153.784	-55.7536	-39.4152	-72.092	1104.27	875.535	712.151	-137.446	-137.446	205.661	287.353	91.292	-88.4304
	1-2C G6	2254.45	2044.38	2383.72	-88.4304	9.6	-72.092	379.585	83.3988	198.582	83.3988	99.8536	-81.1492	-15.33	-114.059	-114.059	1021.32	-97.604	182.128	494.769	247.947	-130.514	478.314	-64.6944	165.673	264.402	-64.6944	-64.6944	412.495	17.5796	1.1248	132.763	83.3988	297.311	-97.604	-81.1492	-48.2396	-81.1492	-130.514	-48.2396	182.128	165.673	-130.514	-97.604	-64.6944	-146.968	-15.33	34.0344	-130.514
	1-2C V7	-114.059	17.5796	1.1248	346.676	83.3988	165.673	2254.45	2044.38	2383.72	-114.059	-146.968	1.1248	1745.33	2057.97	1465.6	-15.33	-64.6944	-15.33	50.4892	-48.2396	-64.6944	4.58202	-4.84738	-3.90444	-5.79032	-9.56208	-8.61914	6.4679	-4.84738	-0.13268	-3.90444	-5.79032	-8.61914	-8.61914	-9.56208	-9.56208	-6.73326	-9.56208	-10.505	-0.13268	4.58202	-3.90444	-5.79032	14.0114	-5.79032	29.0985	43.2426	37.5849
	1-2C G8	2254.45	2044.38	2383.72	8.35378	27.2126	11.1826	-0.13268	-4.84738	-3.90444	-0.13268	-4.84738	4.58202	-4.84738	-4.84738	3.63908	-8.61914	-7.6762	-5.79032	-8.61914	-7.6762	-8.61914	-8.61914	-8.61914	-9.56208	-1.07562	-8.61914	-2.9615	-9.56208	-7.6762	-7.6762	-7.6762	-10.505	-8.61914	-5.79032	4.58202	-2.9615	21.3809	8.99752	8.11299	-1.61684	-5.15496	-6.03949	34.6489	54.1086	43.4942	0.15222	-2.50137	-2.50137
	1-2C K9	20.4964	8.11299	0.15222	-4.27043	-3.3859	-1.61684	-1.61684	-1.61684	-0.73231	-1.61684	-2.50137	-5.15496	-1.61684	-1.61684	-4.27043	-2.50137	-2.50137	-1.61684	-1.61684	0.15222	-1.61684	7.22846	12.5356	9.88205	-1.61684	5.4594	0.15222	2.80581	1.92128	-4.27043	-1.61684	-3.3859	-6.03949	2254.45	2044.38	2383.72	-3.3859	1.92128	-1.61684	-6.92402	-6.03949	-3.3859	-5.15496	-0.73231	-1.61684	4.57487	-5.15496	0.15222
Supplementary Figure 9c
Donor S2 3-2E-TCR-T	X peptide position	Y 3-2E-TCR-T IFN-γ secretion (pg/mL)
		G			A			V			L			I			F			W			Y			D			N			E			K			Q			M			S			T
	3-2E V1	107.913	96.1748	49.2224	166.603	135.302	172.472	583.178	463.571	667.346	92.2621	82.4804	84.4367	643.953	1195.64	622.433	102.044	59.0042	68.7859	62.9168	57.0478	55.0915	96.1748	76.6113	76.6113	86.3931	76.6113	64.8732	76.6113	47.266	37.4843	64.8732	35.5279	47.266	45.3097	37.4843	53.1351	37.4843	49.2224	25.7462	19.8772	19.8772	31.6152	35.5279	25.7462	27.7025	57.0478	55.0915	31.6152
	3-2E V2	1009.79	1041.09	902.191	137.258	133.345	164.647	583.178	463.571	667.346	59.0042	49.2224	33.5716	33.5716	55.0915	23.7899	45.3097	29.6589	33.5716	1635.55	1601.41	1611.16	92.1662	70.2224	82.4134	799.244	406.694	626.132	214.076	182.38	148.245	-22.4292	-24.8674	-19.991	-34.6202	-17.5528	-29.7438	284.784	253.087	238.458	28.773	-12.6764	-2.9236	1377.1	1286.88	2142.69	1335.65	804.121	1164.97
	3-2E G3	583.178	463.571	667.346	-49.2494	-46.8112	-51.6876	-32.182	-32.182	-34.6202	197.009	-27.3056	6.8292	6.8292	-24.8674	23.8966	4.391	-27.3056	43.4022	-49.2494	-15.1146	-49.2494	-19.991	-37.0584	-27.3056	-56.564	-37.0584	-17.5528	-41.9348	-27.3056	-32.182	-17.5528	-24.8674	-15.1146	206.971	240.472	130.396	111.253	65.7866	94.5019	51.4288	25.1064	25.1064	120.824	5.9628	46.6429	8.35575	-3.609	-10.7879
	3-2E A4	75.3584	22.7135	49.0359	583.178	463.571	667.346	3.56985	5.9628	63.3936	326.618	374.477	369.691	3.56985	3.56985	1.1769	3.56985	10.7487	13.1417	1.1769	22.7135	-3.609	10.7487	32.2852	17.9276	39.4641	111.253	41.8571	128.003	5.9628	99.2879	5.9628	118.431	77.7513	80.1442	15.5346	82.5372	-8.3949	5.9628	-13.1808	8.35575	-25.1456	29.8923	56.2148	61.0007	51.4288	10.7487	22.7135	29.8923
	3-2E V5	11.6587	-29.9773	-29.9773	40.2835	-6.557	-24.7727	583.178	463.571	667.346	32.4768	11.6587	-11.7615	32.4768	55.897	9.0565	-9.15925	-3.95475	14.261	-16.966	-32.5795	-14.3637	-24.7727	-40.3862	-22.1705	-55.9997	-48.193	-53.3975	-16.966	-19.5682	-35.1818	-11.7615	-14.3637	6.45425	16.8633	-9.15925	-9.15925	97.533	89.7262	120.953	464.45	310.918	474.859	-27.375	-37.784	-9.15925	35.079	53.2948	107.942
	3-2E G6	583.178	463.571	667.346	11.6587	27.2722	24.67	138.304	88.2076	78.6654	30.9544	40.4966	21.4122	52.4243	35.7255	9.48445	14.2555	4.71335	-4.82885	9.48445	21.4122	-2.4433	14.2555	30.9544	2.3278	26.1833	42.8822	19.0267	42.8822	45.2677	57.1955	71.5088	33.34	95.3642	9.48445	30.9544	19.0267	-14.3711	11.87	35.7255	14.2555	-2.4433	2.3278	4.71335	2.3278	16.6411	-9.59995	14.2555	-9.59995
	3-2E V7	19.0267	38.111	42.8822	4.71335	14.2555	28.5689	583.178	463.571	667.346	9.48445	33.34	19.0267	1698.45	1462.28	486.594	-2.4433	-4.82885	7.0989	26.1833	45.2677	69.1232	181.463	232.076	229.666	58.5453	19.9829	24.8032	17.5727	22.393	15.1626	22.393	15.1626	5.522	32.0337	32.0337	12.7524	24.8032	27.2133	17.5727	29.6235	12.7524	15.1626	53.725	75.4163	39.2641	51.3148	41.6743	44.0844
	3-2E G8	583.178	463.571	667.346	492.372	140.49	400.787	24.8032	10.3423	15.1626	147.721	118.799	138.08	41.6743	126.029	85.057	417.658	574.317	921.379	41.6743	53.725	89.8773	562.267	598.419	511.654	3.11185	15.1626	92.2874	338.123	475.501	400.787	41.6743	34.4438	15.1626	63.3656	97.1077	68.1859	478.714	339.934	177.3	853.856	610.99	515.578	847.351	489.557	884.215	66.709	64.5405	66.709
	3-2E K9	79.7197	51.5299	1.6555	79.7197	47.193	47.193	40.6876	38.5192	73.2143	88.3935	71.0459	-13.5236	-4.84985	-17.8605	-17.8605	-9.18675	-0.51295	23.34	16.8346	3.82395	10.3293	12.4977	16.8346	19.0031	25.5084	21.1715	58.0352	34.1823	133.931	3.82395	47.193	42.8561	-11.3552	583.178	463.571	667.346	29.8453	12.4977	49.3614	3.82395	8.16085	19.0031	-0.51295	14.6662	10.3293	-13.5236	12.4977	3.82395
Donor S3 1-2C-TCR-T	X peptide position	Y 1-2C-TCR-T IFN-γ secretion (pg/mL)
		G			A			V			L			I			F			W			Y			D			N			E			K			Q			M			S			T
	1-2C V1	448.721	605.602	544.592	422.574	692.758	527.161	795.434	595.11	467.632	980.372	1084.96	387.712	692.758	1285.42	1050.1	501.014	387.712	370.28	553.308	727.62	431.29	483.583	631.748	684.042	56.5188	82.6656	405.143	1973.95	1329	344.134	396.427	256.978	195.968	631.748	779.914	544.592	152.39	108.812	134.959	736.336	762.482	989.088	39.0876	73.95	134.959	396.427	387.712	474.868
	1-2C V2	727.62	962.941	509.73	396.427	370.28	352.849	795.434	595.11	467.632	405.143	370.28	640.464	518.446	440.005	501.014	1180.83	1145.97	954.226	422.574	440.005	344.134	300.556	248.262	195.968	-39.3528	-74.2152	65.2344	884.501	858.354	718.904	849.638	692.758	884.501	1058.81	1250.56	1206.98	596.886	745.051	745.051	344.134	657.895	448.721	326.702	283.124	588.17	352.849	448.721	413.858
	1-2C G3	795.434	595.11	467.632	-39.3528	-65.4996	-65.4996	-56.784	-30.6372	4.2252	56.5188	-21.9216	-48.0684	-82.9308	-82.9308	56.5188	-56.784	82.6656	-48.0684	21.6564	-65.4996	-82.9308	-82.9308	-39.3528	-30.6372	-56.784	-13.206	-39.3528	4.2252	-39.3528	-56.784	1154.68	283.124	56.5188	17.7092	17.7092	-14.4756	9.663	9.663	-6.4294	-14.4756	25.7554	106.217	307.372	411.973	468.296	178.633	251.049	218.864
	1-2C A4	170.587	162.541	146.448	795.434	595.11	467.632	186.679	291.28	323.465	98.1712	283.234	41.8478	243.003	170.587	162.541	1.6168	41.8478	-6.4294	41.8478	-102.984	-30.568	-14.4756	-22.5218	106.217	146.448	170.587	130.356	33.8016	17.7092	33.8016	307.372	33.8016	65.9864	1.6168	-30.568	-6.4294	-14.4756	25.7554	162.541	90.125	-22.5218	323.465	444.158	564.851	556.805	387.834	387.834	226.91
	1-2C V5	-74.0066	-22.8398	-31.3676	-31.3676	-39.8954	-39.8954	795.434	595.11	467.632	-56.951	-31.3676	-5.7842	190.355	386.495	284.161	11.2714	2.7436	-22.8398	-48.4232	-39.8954	-48.4232	-31.3676	-22.8398	-39.8954	-39.8954	-48.4232	11.2714	-31.3676	-14.312	2.7436	-14.312	-31.3676	-39.8954	-14.312	2.7436	19.7992	45.3826	45.3826	130.661	360.911	514.412	539.995	-48.4232	-5.7842	-39.8954	292.689	198.883	250.05
	1-2C G6	795.434	595.11	467.632	2.7436	2.7436	-14.312	32.3462	-6.1282	-15.7468	-54.2212	51.5834	-15.7468	234.337	3.4904	-34.984	3.4904	22.7276	51.5834	-44.6026	3.4904	118.914	-54.2212	-6.1282	253.574	70.8206	41.9648	61.202	-15.7468	186.244	32.3462	878.783	542.132	272.811	61.202	195.862	22.7276	128.532	51.5834	70.8206	167.007	22.7276	32.3462	128.532	157.388	32.3462	41.9648	118.914	32.3462
	1-2C V7	51.5834	-15.7468	205.481	176.625	-25.3654	13.109	795.434	595.11	467.632	90.0578	3.4904	13.109	368.997	426.709	474.802	13.109	195.862	-15.7468	-25.3654	-6.1282	-44.6026	-52.3906	176.581	-34.7774	-34.7774	-43.584	-25.9708	132.548	220.614	273.454	-52.3906	-43.584	141.355	-43.584	-8.3576	26.8688	-25.9708	44.482	-25.9708	35.6754	106.128	9.2556	-43.584	-8.3576	-25.9708	405.553	361.52	299.873
	1-2C G8	795.434	595.11	467.632	335.1	379.133	247.034	18.0622	-70.0038	-61.1972	62.0952	79.7084	97.3216	-43.584	-43.584	-43.584	62.0952	0.449	26.8688	106.128	9.2556	229.421	229.421	264.647	-8.3576	-8.3576	176.581	9.2556	18.0622	167.774	18.0622	44.482	0.449	299.873	238.227	387.939	881.109	41.205	97.26	130.893	-126.96	-59.694	-93.327	209.37	343.902	500.856	29.994	130.893	-126.96
	1-2C K9	12.1836	-138.171	7.572	-115.749	-183.015	-160.593	-82.116	-14.85	-26.061	-138.171	-138.171	-171.804	-149.382	-171.804	-160.593	-149.382	-149.382	-149.382	-160.593	-138.171	-115.749	-48.483	-3.639	29.994	-160.593	-82.116	-82.116	-138.171	-171.804	29.994	-160.593	-115.749	-3.639	795.434	595.11	467.632	-104.538	-160.593	41.205	-149.382	-160.593	-115.749	-149.382	-126.96	-126.96	175.737	-70.905	-104.538
Donor S3 3-2E-TCR-T	X peptide position	Y 3-2E-TCR-T IFN-γ secretion (pg/mL)
		G			A			V			L			I			F			W			Y			D			N			E			K			Q			M			S			T
	3-2E V1	68.1722	156.984	172.656	83.8448	146.535	109.966	407.745	308.485	407.745	-4.9666	-4.9666	0.2576	428.642	454.763	245.795	15.9302	42.0512	-10.1908	-31.0876	62.948	10.706	78.6206	26.3786	0.2576	31.6028	104.742	78.6206	83.8448	94.2932	26.3786	-4.9666	0.2576	21.1544	10.706	21.1544	73.3964	31.6028	21.1544	0.2576	26.3786	42.0512	109.966	57.7238	83.8448	5.4818	36.827	151.759	26.3786
	3-2E V2	679.404	710.749	663.731	266.692	141.311	125.638	407.745	308.485	407.745	68.1722	78.6206	31.6028	-10.1908	-4.9666	21.1544	31.6028	78.6206	26.3786	942.054	879.14	470.202	171.362	713.992	29.8064	438.745	171.362	100.584	92.72	6.2138	383.695	-135.342	124.177	729.72	-135.342	-158.934	-135.342	76.9916	37.6706	-25.243	-33.1072	-1.6504	-56.6998	257.868	643.214	887.004	116.313	391.56	250.004
	3-2E G3	407.745	308.485	407.745	-103.885	-9.5146	-9.5146	-25.243	29.8064	108.448	-72.4282	-88.1566	-135.342	-9.5146	-135.342	-103.885	-80.2924	6.2138	-88.1566	-1.6504	-127.478	-111.749	163.498	-64.564	-135.342	194.955	53.399	-103.885	257.868	-64.564	6.2138	218.547	139.905	-25.243	60.9424	14.2844	70.274	-13.7104	-88.3632	-153.684	-97.6948	-153.684	-153.684	-88.3632	-79.0316	-116.358	144.927	154.258	126.264
	3-2E A4	-135.021	-153.684	-153.684	407.745	308.485	407.745	-144.353	-181.679	-172.348	42.2792	60.9424	23.616	350.222	-97.6948	-172.348	480.864	368.885	-125.69	228.911	340.89	-135.021	900.786	1227.39	-116.358	14.2844	-4.3788	-69.7	-135.021	-107.026	-69.7	-153.684	-163.016	508.859	-116.358	-153.684	-144.353	-153.684	-153.684	-153.684	-163.016	-153.684	-144.353	-88.3632	-116.358	-79.0316	-79.0316	-79.0316	-116.358
	3-2E V5	-166.275	-198.494	-139.426	-160.906	-177.015	-187.755	407.745	308.485	407.745	-134.057	-144.796	-160.906	-144.796	-128.687	-171.645	-117.947	-155.536	-134.057	-166.275	-166.275	-171.645	-171.645	-177.015	-171.645	-144.796	-134.057	-171.645	-171.645	-134.057	-193.124	-166.275	-171.645	-166.275	-155.536	-166.275	-187.755	37.777	-85.7284	-85.7284	129.064	231.09	16.2978	-160.906	-166.275	-112.577	-91.0982	-26.6606	-80.3586
	3-2E G6	407.745	308.485	407.745	-26.6606	-26.6606	-80.3586	94.8452	85.0724	26.4356	36.2084	-81.0652	-41.974	6.89	-81.0652	-90.838	16.6628	-61.5196	-71.2924	-2.8828	-81.0652	-100.611	45.9812	-90.838	-90.838	45.9812	-90.838	-61.5196	45.9812	-12.6556	-12.6556	-51.7468	-2.8828	-2.8828	-71.2924	-51.7468	-71.2924	-100.611	-81.0652	-90.838	-90.838	-90.838	-100.611	-110.384	-51.7468	-81.0652	-110.384	-90.838	-139.702
	3-2E V7	-90.838	-81.0652	-100.611	-110.384	-90.838	-90.838	407.745	308.485	407.745	-129.929	-71.2924	-61.5196	65.5268	94.8452	94.8452	-61.5196	-90.838	-51.7468	94.8452	65.5268	221.892	295.432	431.368	250.12	-44.408	-112.376	-89.72	46.216	-169.016	-55.736	-157.688	-146.36	-146.36	-78.392	-203	-169.016	-78.392	-180.344	-180.344	-157.688	-169.016	-169.016	-112.376	-157.688	-146.36	-21.752	-78.392	80.2
	3-2E G8	407.745	308.485	407.745	-10.424	80.2	182.152	-169.016	-123.704	-135.032	-135.032	12.232	-67.064	363.4	-10.424	227.464	136.84	91.528	238.792	57.544	-21.752	34.888	340.744	442.696	397.384	-33.08	261.448	-123.704	91.528	227.464	386.056	-112.376	-21.752	-101.048	-33.08	0.904	-21.752	162.208	251.019	235.347	271.916	480.884	308.485	658.507	345.055	423.418	78.6206	99.5174	89.069
	3-2E K9	83.8448	68.1722	94.2932	42.0512	42.0512	52.4996	31.6028	31.6028	115.19	136.087	42.0512	31.6028	193.553	47.2754	31.6028	83.8448	89.069	47.2754	177.88	52.4996	42.0512	83.8448	47.2754	57.7238	73.3964	73.3964	120.414	26.3786	99.5174	83.8448	42.0512	83.8448	68.1722	407.745	308.485	407.745	47.2754	177.88	31.6028	47.2754	68.1722	42.0512	47.2754	104.742	214.45	73.3964	162.208	68.1722
[truncated: 12 more columns]

## Sheet: Figure 5
Figure 5b
X group name	Y tumor weight (g)
10^7 mock-T	3.67	2.12	3.93	3.96	4.04	2.97
10^7 TCR-T	1.83	1.98	2.3	2.06	2.61	0.91
10^6 TCR-T	4.08	3.12	2.95	3.2	2.82	2.87
10^5 TCR-T	2.02	2.86	3.32	3.07	3.05	3.36
Figure 5c
X days post implantation	Y group name-tumor size (mm3)
	10^7 mock-T						10^7 TCR-T						10^6 TCR-T						10^5 TCR-T
0	0	0	0	0	0	0	0	0	0	0	0	0	0	0	0	0	0	0	0	0	0	0	0	0
7	141.171	118.404	88.5809	102.262	104.586	96.7609	85.3978	91.3529	98.1504	87.7191	87.8185	91.9941	117.342	130.864	89.2347	70.9665	76.992	100.245	89.3087	99.4978	93.4649	85.2355	82.3627	73.96
10	557.113	383.412	376.772	412.263	478.198	506.856	181.442	159.297	228.558	508.454	170.39	214.881	218.883	217.272	151.895	219.566	222.499	235.345	163.477	357.709	304.284	298.41	248.79	307.812
12	844.415	791.557	917.259	561.058	925.595	594.052	412.146	525.34	554.537	427.795	392.195	520.885	1058.69	555.698	366.237	370.516	468.94	479.624	628.879	879.502	845.178	627.135	771.611	714.815
14	2859.18	1819.31	2146.09	1819.32	2043.88	1775.25	988.961	1108.56	1038.36	818.913	581.728	906.246	1716.05	1466.09	772.716	1002.91	1034.92	1299.44	814.883	1787.06	1267.63	1375.83	1279.81	1103.25
16	3964.89	2552.48	3940.85	2573.32	2757.96	2546	1015.4	922.203	1398.93	842.907	899.886	1928.07	2323.96	1547.6	1253.3	1656.87	1237.62	1525.73	1767.66	2671.55	2151.43	2463.47	2645.31	2522.24
Figure 5d
X days post implantation	Y group name-tumor size (mm3)
	10^7 mock-T
0	0	0	0	0	0	0
7	141.171	118.404	88.5809	102.262	104.586	96.7609
10	557.113	383.412	376.772	412.263	478.198	506.856
12	844.415	791.557	917.259	561.058	925.595	594.052
14	2859.18	1819.31	2146.09	1819.32	2043.88	1775.25
16	3964.89	2552.48	3940.85	2573.32	2757.96	2546
Figure 5e
X days post implantation	Y group name-tumor size (mm3)
	10^5 TCR-T
0	0	0	0	0	0	0
7	89.3087	99.4978	93.4649	85.2355	82.3627	73.96
10	163.477	357.709	304.284	298.41	248.79	307.812
12	628.879	879.502	845.178	627.135	771.611	714.815
14	814.883	1787.06	1267.63	1375.83	1279.81	1103.25
16	1767.66	2671.55	2151.43	2463.47	2645.31	2522.24
Figure 5f
X days post implantation	Y group name-tumor size (mm3)
	10^6 TCR-T
0	0	0	0	0	0	0
7	117.342	130.864	89.2347	70.9665	76.992	100.245
10	218.883	217.272	151.895	219.566	222.499	235.345
12	1058.69	555.698	366.237	370.516	468.94	479.624
14	1716.05	1466.09	772.716	1002.91	1034.92	1299.44
16	2323.96	1547.6	1253.3	1656.87	1237.62	1525.73
Figure 5g
X days post implantation	Y group name-tumor size (mm3)
	10^7 TCR-T
0	0	0	0	0	0	0
7	85.3978	91.3529	98.1504	87.7191	87.8185	91.9941
10	181.442	159.297	228.558	508.454	170.39	214.881
12	412.146	525.34	554.537	427.795	392.195	520.885
14	988.961	1108.56	1038.36	818.913	581.728	906.246
16	1015.4	922.203	1398.93	842.907	899.886	1928.07
Figure 5i
X group name	Y tumor weight (g)
PBS	1.58	1.77	1.72
mock-T	1.07	0.5	1.18	0.99	1.07	1.09
mock-T+ α-PD-1	0.5	0.73	0.54	0.48	0.36	2
TCR-T	0.93	0.29	0.2	0.67	0.79	0.75
TCR-T + α-PD-1	0.14	0.35	0.25	0.06	0.46
Figure 5j
X days post implantation	Y group name-tumor size (mm3)
	PBS			mock-T						mock-T+ α-PD-1						TCR-T						TCR-T + α-PD-1
5	48.1606	20	53.8145	0	0	0	0	0	0	0	0	0	0	0	0	0	0	0	0	0	0	0	0	0	0	0	0
8	50.5386	20	72.3886	244.477	10a	56.3295	0	0	0	0	0	0	0	10	30.634	0	0	0	0	0	0	0	0	0	0	0	0
11	65.1464	30	95.6009	291.859	20b	84.564	12.0285	20	26.6805	0	0	10	7.406	10	41.8275	0	0	0	0	0	0	0	0	0	0	0	0
13	146.202	150.478	144.869	310.743	20	178.129	39.528	20	121.815	0	10	10	32.851	10	186.99	0	0	10	10	0	10	0	0	10	0	20	20
16	460.452	371.06	369.667	418.948	92.6208	211.278	111.925	72.111	140.401	46.2275	90	105.056	118.588	67.8375	692.596	0	8.49045	0	16.224	42.0712	52.9738	0	0	20	19.7136	58.8568	34.0569
18	456.611	543.211	432.268	852.287	167.237	437.561	135.569	67.3728	207.576	88.4395	113.448	83.102	72.8748	47.5624	901.174	0	20.992	0	54.8345	61.056	164.017	0	0	20	20		20.9415
20	622.352	575.492	642.164	746.962	190.725	797.628	126.656	83.2272	371.674	117.857	278.709	195.317	91.7537	71.4252	947.528	267.386	24.0448	60.306	42.4894	88.5642	168.368	0	0	32.8367	34.3		20.9415
24	1003.64	636.099	864.725	753.984	431.812	1077.85	397.676	406.713	536.329	350.049	469.764	285.826	253.058	195.994	1582.12	510.453	59.7446	252.58	183.436	286.468	317.182	31.212	18.4844	48.4988	45.4186		56.3945
	a Touchable non-solid tumor tissue was defined as 10mm3.				b Unmeasurable solid tumor tissue was defined as 20mm3.
Figure 5k
X days post implantation	Y group name-tumor size (mm3)
	PBS
5	48.1606	20	53.8145
8	50.5386	20	72.3886
11	65.1464	30	95.6009
13	146.202	150.478	144.869
16	460.452	371.06	369.667
18	456.611	543.211	432.268
20	622.352	575.492	642.164
24	1003.64	636.099	864.725
Figure 5l
X days post implantation	Y group name-tumor size (mm3)
	mock-T
5	0	0	0	0	0	0
8	244.477	10	56.3295	0	0	0
11	291.859	20	84.564	12.0285	20	26.6805
13	310.743	20	178.129	39.528	20	121.815
16	418.948	92.6208	211.278	111.925	72.111	140.401
18	852.287	167.237	437.561	135.569	67.3728	207.576
20	746.962	190.725	797.628	126.656	83.2272	371.674
24	753.984	431.812	1077.85	397.676	406.713	536.329
Figure 5m
X days post implantation	Y group name-tumor size (mm3)
	mock-T+ α-PD-1
5	0	0	0	0	0	0
8	0	0	0	0	10	30.634
11	0	0	10	7.406	10	41.8275
13	0	10	10	32.851	10	186.99
16	46.2275	90	105.056	118.588	67.8375	692.596
18	88.4395	113.448	83.102	72.8748	47.5624	901.174
20	117.857	278.709	195.317	91.7537	71.4252	947.528
24	350.049	469.764	285.826	253.058	195.994	1582.12
Figure 5n
X days post implantation	Y group name-tumor size (mm3)
	TCR-T
5	0	0	0	0	0	0
8	0	0	0	0	0	0
11	0	0	0	0	0	0
13	0	0	10	10	0	10
16	0	8.49045	0	16.224	42.0712	52.9738
18	0	20.992	0	54.8345	61.056	164.017
20	267.386	24.0448	60.306	42.4894	88.5642	168.368
24	510.453	59.7446	252.58	183.436	286.468	317.182
Figure 5o
X days post implantation	Y group name-tumor size (mm3)
	TCR-T + α-PD-1
5	0	0	0	0	0	0
8	0	0	0	0	0	0
11	0	0	0	0	0	0
13	0	0	10	0	20	20
16	0	0	20	19.7136	58.8568	34.0569
18	0	0	20	20		20.9415
20	0	0	32.8367	34.3		20.9415
24	31.212	18.4844	48.4988	45.4186		56.3945

## Sheet: Figure 7
Figure 7i												Figure 7j
KRAS-G12wt-9/ A11			KRAS-G12V-9/ A11			KRAS-G12C-9/ A11			KRAS-G12D-9/ A11			KRAS-G12wt-9/ A11			KRAS-G12V-9/ A11			KRAS-G12C-9/ A11			KRAS-G12D-9/ A11
Elution volume (mL)	Absorbance at 280 nm (mAU)		Elution volume (mL)	Absorbance at 280 nm (mAU)		Elution volume (mL)	Absorbance at 280 nm (mAU)		Elution volume (mL)	Absorbance at 280 nm (mAU)		Temperature (℃)	Cp (kcal/mole/℃)		Temperature (℃)	Cp (kcal/mole/℃)		Temperature (℃)	Cp (kcal/mole/℃)		Temperature (℃)	Cp (kcal/mole/℃)
-0.00532	0		-0.00621	0		-0.00598	0		-0.00546	-10.8655		30.3122	0.000852627		30.7139	2.24e-05		28.298	0.00125		30.2134	0.000779621
-0.00462	0		-0.00541	0		-0.00523	0		-0.00479	0		30.3289	0.000859447		30.7306	2.26e-05		28.3146	0.00126		30.2301	0.000785142
-0.00393	0		-0.00462	0		-0.00448	0		-0.00413	0		30.3455	0.000866325		30.7472	2.28e-05		28.3313	0.00127		30.2467	0.000790698
-0.00324	0		-0.00383	0		-0.00373	0		-0.00346	0		30.3622	0.000873257		30.7639	2.3e-05		28.348	0.00128		30.2634	0.000796296
-0.00254	0		-0.00303	0		-0.00298	0		-0.00279	0		30.3789	0.000880243		30.7806	2.32e-05		28.3646	0.00129		30.2801	0.000801933
-0.00185	-8.19274		-0.00224	-6.67985		-0.00223	-5.7956		-0.00213	-4.92989		30.3955	0.000887281		30.7972	2.35e-05		28.3946	0.00131		30.2967	0.000807609
-0.00116	-12.5478		-0.00144	-9.78047		-0.00149	-12.4836		-0.00146	-10.9734		30.4122	0.000894378		30.8139	2.37e-05		28.4113	0.00132		30.3134	0.000813322
-0.000465	-12.5468		-0.000648	-9.77916		-0.000735	-12.4815		-0.000796	-10.9709		30.4289	0.000901531		30.8306	2.39e-05		28.428	0.00133		30.3301	0.000819077
0.000228	-12.5351		0.000147	-9.77391		1.4e-05	-12.4662		-0.00013	-10.9657		30.4455	0.000908736		30.8472	2.41e-05		28.4446	0.00134		30.3467	0.000824873
0.000921	-12.5301		0.000941	-9.76724		0.000763	-12.455		0.000536	-10.9559		30.4622	0.000916003		30.8639	2.43e-05		28.4613	0.00135		30.3634	0.000830705
0.00161	-12.5285		0.00174	-9.7658		0.00151	-12.4516		0.0012	-10.9529		30.4789	0.000923327		30.8806	2.45e-05		28.478	0.00136		30.3801	0.000836582
0.00231	-12.5265		0.00253	-9.76579		0.00226	-12.4484		0.00187	-10.9511		30.4955	0.000930708		30.8972	2.48e-05		28.4946	0.00137		30.3967	0.0008425
0.003	-12.526		0.00332	-9.76537		0.00301	-12.4452		0.00253	-10.9484		30.5122	0.000938143		30.9139	2.5e-05		28.5113	0.00139		30.4134	0.000848458
0.00369	-12.5244		0.00412	-9.76444		0.00376	-12.4424		0.0032	-10.9462		30.5289	0.000945641		30.9306	2.52e-05		28.528	0.0014		30.4301	0.000854455
0.00439	-12.5223		0.00491	-9.76274		0.00451	-12.4388		0.00387	-10.9446		30.5455	0.000953198		30.9472	2.54e-05		28.5613	0.00142		30.4467	0.000860497
0.00508	-12.5214		0.00571	-9.76225		0.00526	-12.4355		0.00453	-10.9423		30.5622	0.000960811		30.9639	2.57e-05		28.578	0.00143		30.4634	0.000866581
0.00577	-12.5188		0.0065	-9.76145		0.00601	-12.4342		0.0052	-10.9397		30.5789	0.000968487		30.9806	2.59e-05		28.5946	0.00144		30.4801	0.000872703
0.00647	-12.5152		0.0073	-9.76033		0.00676	-12.4324		0.00586	-10.9383		30.5955	0.00097622		30.9972	2.61e-05		28.6113	0.00146		30.4967	0.000878872
0.00716	-12.515		0.00809	-9.75924		0.00751	-12.4289		0.00653	-10.9378		30.6122	0.000984018		31.0139	2.64e-05		28.628	0.00147		30.5134	0.00088508
0.00785	-12.512		0.00889	-9.75851		0.00826	-12.4253		0.0072	-10.9359		30.6289	0.000991873		31.0306	2.66e-05		28.6446	0.00148		30.5301	0.000891335
0.00854	-12.5098		0.00968	-9.75699		0.00901	-12.4221		0.00786	-10.9322		30.6455	0.000999794		31.0472	2.69e-05		28.6613	0.00149		30.5467	0.00089763
0.00924	-12.5085		0.01047	-9.75651		0.00975	-12.4187		0.00853	-10.9296		30.6622	0.00101		31.0639	2.71e-05		28.678	0.0015		30.5634	0.000903972
0.00993	-12.5059		0.01127	-9.7543		0.0105	-12.4169		0.00919	-10.9273		30.6789	0.00102		31.0806	2.74e-05		28.6946	0.00152		30.5801	0.000910355
0.01062	-12.5063		0.01206	-9.75377		0.01125	-12.4155		0.00986	-10.9248		30.6955	0.00102		31.0972	2.76e-05		28.7113	0.00153		30.5967	0.000916786
0.01132	-12.5078		0.01286	-9.75216		0.012	-12.4161		0.01053	-10.924		30.7122	0.00103		31.1139	2.79e-05		28.728	0.00154		30.6134	0.000923261
0.01201	-12.5084		0.01365	-9.75244		0.01275	-12.4168		0.01119	-10.9247		30.7289	0.00104		31.1306	2.81e-05		28.7447	0.00156		30.6301	0.000929777
0.0127	-12.5076		0.01445	-9.75269		0.0135	-12.4196		0.01186	-10.9259		30.7455	0.00105		31.1472	2.84e-05		28.7613	0.00157		30.6467	0.000936343
0.0134	-12.5092		0.01524	-9.75284		0.01425	-12.421		0.01252	-10.9256		30.7622	0.00106		31.1639	2.86e-05		28.778	0.00158		30.6634	0.000942955
0.01409	-12.5103		0.01604	-9.75346		0.015	-12.4205		0.01319	-10.9233		30.7788	0.00107		31.1806	2.89e-05		28.7947	0.00159		30.6801	0.000949612
0.01478	-12.5097		0.01683	-9.75235		0.01575	-12.4196		0.01386	-10.9223		30.7955	0.00107		31.1972	2.91e-05		28.8113	0.00161		30.6967	0.000956311
0.01548	-12.5097		0.01762	-9.75444		0.0165	-12.4192		0.01452	-10.9249		30.8122	0.00108		31.2139	2.94e-05		28.828	0.00162		30.7134	0.000963061
0.01617	-12.5092		0.01842	-9.75624		0.01725	-12.4202		0.01519	-10.9237		30.8288	0.00109		31.2306	2.97e-05		28.8447	0.00163		30.7301	0.000969858
0.01686	-12.5089		0.01921	-9.75927		0.018	-12.4201		0.01585	-10.9237		30.8455	0.0011		31.2472	2.99e-05		28.8614	0.00165		30.7467	0.000976698
0.01755	-12.5089		0.02001	-9.76178		0.01875	-12.4198		0.01652	-10.9232		30.8622	0.00111		31.2639	3.02e-05		28.878	0.00166		30.7634	0.00098359
0.01825	-12.5095		0.0208	-9.76261		0.01949	-12.4213		0.01719	-10.9243		30.8789	0.00112		31.2806	3.05e-05		28.8947	0.00167		30.7801	0.00099053
0.01894	-12.5106		0.0216	-9.76285		0.02024	-12.4224		0.01785	-10.9236		30.8955	0.00113		31.2972	3.08e-05		28.9114	0.00169		30.7967	0.000997513
0.01963	-12.5114		0.02239	-9.76467		0.02099	-12.4238		0.01852	-10.9239		30.9122	0.00114		31.3139	3.1e-05		28.928	0.0017		30.8134	0.001
0.02033	-12.511		0.02319	-9.76624		0.02174	-12.425		0.01918	-10.9266		30.9289	0.00114		31.3306	3.13e-05		28.9447	0.00172		30.8301	0.00101
0.02102	-12.5107		0.02398	-9.76907		0.02249	-12.4256		0.01985	-10.9286		30.9455	0.00115		31.3472	3.16e-05		28.9614	0.00173		30.8467	0.00102
0.02171	-12.5103		0.02477	-9.7708		0.02324	-12.4267		0.02052	-10.9292		30.9622	0.00116		31.3639	3.19e-05		28.978	0.00174		30.8634	0.00103
0.02241	-12.5104		0.02557	-9.77465		0.02399	-12.4273		0.02118	-10.9319		30.9789	0.00117		31.3806	3.22e-05		28.9947	0.00176		30.8801	0.00103
0.0231	-12.5105		0.02636	-9.77942		0.02474	-12.4255		0.02185	-10.9336		30.9956	0.00118		31.3972	3.25e-05		29.0114	0.00177		30.8967	0.00104
0.02379	-12.5085		0.02716	-9.78449		0.02549	-12.424		0.02251	-10.9346		31.0122	0.00119		31.4139	3.28e-05		29.0281	0.00179		30.9134	0.00105
0.02449	-12.5065		0.02795	-9.79209		0.02624	-12.4244		0.02318	-10.9341		31.0289	0.0012		31.4306	3.31e-05		29.0447	0.0018		30.9301	0.00106
0.02518	-12.5043		0.02875	-9.79973		0.02699	-12.4253		0.02385	-10.9372		31.0455	0.00121		31.4473	3.34e-05		29.0614	0.00182		30.9467	0.00106
0.02587	-12.4991		0.02954	-9.80583		0.02774	-12.4255		0.02451	-10.941		31.0622	0.00122		31.4639	3.37e-05		29.0781	0.00183		30.9634	0.00107
0.02656	-12.4967		0.03034	-9.8131		0.02849	-12.4254		0.02518	-10.9435		31.0789	0.00123		31.4806	3.4e-05		29.0947	0.00185		30.9801	0.00108
0.02726	-12.493		0.03113	-9.82143		0.02923	-12.4233		0.02584	-10.945		31.0956	0.00124		31.4973	3.43e-05		29.1114	0.00186		30.9967	0.00109
0.02795	-12.4851		0.03192	-9.82821		0.02998	-12.4214		0.02651	-10.9497		31.1122	0.00125		31.5139	3.46e-05		29.1281	0.00188		31.0134	0.00109
0.02864	-12.4793		0.03272	-9.83587		0.03073	-12.4194		0.02718	-10.9544		31.1289	0.00126		31.5306	3.49e-05		29.1447	0.00189		31.0301	0.0011
0.02934	-12.4741		0.03351	-9.84161		0.03148	-12.4173		0.02784	-10.9579		31.1456	0.00127		31.5473	3.52e-05		29.1614	0.00191		31.0467	0.00111
0.03003	-12.4711		0.03431	-9.84803		0.03223	-12.4144		0.02851	-10.9599		31.1622	0.00128		31.5639	3.55e-05		29.1781	0.00193		31.0634	0.00112
0.03072	-12.4668		0.0351	-9.85607		0.03298	-12.413		0.02917	-10.9638		31.1789	0.00129		31.5806	3.59e-05		29.1947	0.00194		31.0801	0.00112
0.03142	-12.465		0.0359	-9.8655		0.03373	-12.4124		0.02984	-10.9681		31.1956	0.0013		31.5973	3.62e-05		29.2114	0.00196		31.0967	0.00113
0.03211	-12.4634		0.03669	-9.87371		0.03448	-12.4125		0.03051	-10.973		31.2122	0.00131		31.6139	3.65e-05		29.2281	0.00197		31.1134	0.00114
0.0328	-12.4612		0.03749	-9.88191		0.03523	-12.413		0.03117	-10.9742		31.2289	0.00132		31.6306	3.68e-05		29.2448	0.00199		31.1301	0.00115
0.03349	-12.4584		0.03828	-9.89011		0.03598	-12.4116		0.03184	-10.9776		31.2456	0.00133		31.6473	3.72e-05		29.2614	0.00201		31.1467	0.00116
0.03419	-12.457		0.03907	-9.89864		0.03673	-12.4108		0.0325	-10.9809		31.2622	0.00134		31.6639	3.75e-05		29.2781	0.00202		31.1634	0.00116
0.03488	-12.4553		0.03987	-9.908		0.03748	-12.4104		0.03317	-10.9863		31.2789	0.00135		31.6806	3.79e-05		29.2948	0.00204		31.1801	0.00117
0.03557	-12.4539		0.04066	-9.9177		0.03822	-12.4091		0.03384	-10.9902		31.2956	0.00136		31.6973	3.82e-05		29.3114	0.00206		31.1968	0.00118
0.03627	-12.4521		0.04146	-9.92821		0.03897	-12.4086		0.0345	-10.9962		31.3122	0.00137		31.7139	3.85e-05		29.3281	0.00207		31.2134	0.00119
0.03696	-12.4514		0.04225	-9.93763		0.03972	-12.4079		0.03517	-10.9995		31.3289	0.00138		31.7306	3.89e-05		29.3448	0.00209		31.2301	0.0012
0.03765	-12.4518		0.04305	-9.94578		0.04047	-12.407		0.03583	-11.0026		31.3456	0.0014		31.7473	3.92e-05		29.3614	0.00211		31.2467	0.00121
0.03835	-12.4509		0.04384	-9.95402		0.04122	-12.4065		0.0365	-11.0061		31.3622	0.00141		31.7639	3.96e-05		29.3781	0.00212		31.2634	0.00121
0.03904	-12.4502		0.04464	-9.96432		0.04197	-12.4063		0.03717	-11.0115		31.3789	0.00142		31.7806	4e-05		29.3948	0.00214		31.2801	0.00122
0.03973	-12.4508		0.04543	-9.9717		0.04272	-12.4057		0.03783	-11.014		31.3956	0.00143		31.7973	4.03e-05		29.4114	0.00216		31.2967	0.00123
0.04043	-12.4509		0.04622	-9.97996		0.04347	-12.4062		0.0385	-11.0199		31.4122	0.00144		31.8139	4.07e-05		29.4281	0.00218		31.3134	0.00124
0.04112	-12.4525		0.04702	-9.98324		0.04422	-12.4062		0.03916	-11.0233		31.4289	0.00145		31.8306	4.11e-05		29.4448	0.0022		31.3301	0.00125
0.04181	-12.4559		0.04781	-9.98949		0.04497	-12.4069		0.03983	-11.0283		31.4456	0.00146		31.8473	4.14e-05		29.4614	0.00221		31.3468	0.00126
0.0425	-12.46		0.04861	-9.99846		0.04572	-12.4065		0.0405	-11.0311		31.4622	0.00147		31.8639	4.18e-05		29.4781	0.00223		31.3634	0.00127
0.0432	-12.4634		0.0494	-10.0053		0.04647	-12.4082		0.04116	-11.0353		31.4789	0.00149		31.8806	4.22e-05		29.4947	0.00225		31.3801	0.00128
0.04389	-12.4666		0.0502	-10.012		0.04722	-12.4095		0.04183	-11.0399		31.4956	0.0015		31.8973	4.26e-05		29.5114	0.00227		31.3968	0.00128
0.04458	-12.4731		0.05099	-10.0193		0.04796	-12.4114		0.04249	-11.0455		31.5122	0.00151		31.9139	4.29e-05		29.5281	0.00229		31.4134	0.00129
0.04528	-12.4775		0.05179	-10.0276		0.04871	-12.4145		0.04316	-11.0469		31.5289	0.00152		31.9306	4.33e-05		29.5448	0.00231		31.4301	0.0013
0.04597	-12.4829		0.05258	-10.0367		0.04946	-12.4164		0.04383	-11.0488		31.5456	0.00153		31.9473	4.37e-05		29.5614	0.00232		31.4468	0.00131
0.04666	-12.4875		0.05337	-10.0448		0.05021	-12.4191		0.04449	-11.0495		31.5622	0.00155		31.9639	4.41e-05		29.5781	0.00234		31.4634	0.00132
0.04736	-12.4893		0.05417	-10.0518		0.05096	-12.4209		0.04516	-11.0537		31.5789	0.00156		31.9806	4.45e-05		29.5948	0.00236		31.4801	0.00133
0.04805	-12.4913		0.05496	-10.0583		0.05171	-12.4238		0.04582	-11.0554		31.5956	0.00157		31.9973	4.49e-05		29.6114	0.00238		31.4967	0.00134
0.04874	-12.4935		0.05576	-10.0647		0.05246	-12.425		0.04649	-11.0577		31.6122	0.00158		32.0139	4.53e-05		29.6281	0.0024		31.5134	0.00135
0.04943	-12.4965		0.05655	-10.0732		0.05321	-12.4253		0.04716	-11.0591		31.6289	0.0016		32.0306	4.57e-05		29.6447	0.00242		31.5301	0.00136
0.05013	-12.4992		0.05735	-10.0825		0.05396	-12.4265		0.04782	-11.0627		31.6456	0.00161		32.0472	4.61e-05		29.6614	0.00244		31.5467	0.00137
0.05082	-12.5014		0.05814	-10.0896		0.05471	-12.4266		0.04849	-11.0643		31.6622	0.00162		32.0639	4.66e-05		29.6781	0.00246		31.5634	0.00138
0.05151	-12.5031		0.05894	-10.0963		0.05546	-12.4287		0.04915	-11.0654		31.6789	0.00163		32.0806	4.7e-05		29.6948	0.00248		31.5801	0.00139
0.05221	-12.5042		0.05973	-10.1035		0.05621	-12.4318		0.04982	-11.0675		31.6956	0.00165		32.0972	4.74e-05		29.7114	0.0025		31.5968	0.0014
0.0529	-12.5058		0.06052	-10.1094		0.05696	-12.4333		0.05049	-11.0716		31.7122	0.00166		32.1139	4.78e-05		29.7281	0.00252		31.6134	0.00141
0.05359	-12.5072		0.06132	-10.1172		0.0577	-12.4347		0.05115	-11.0734		31.7289	0.00167		32.1306	4.83e-05		29.7448	0.00254		31.6301	0.00142
0.05429	-12.508		0.06211	-10.1261		0.05845	-12.4366		0.05182	-11.0762		31.7456	0.00169		32.1472	4.87e-05		29.7614	0.00256		31.6468	0.00143
0.05498	-12.5098		0.06291	-10.1317		0.0592	-12.4396		0.05248	-11.0783		31.7622	0.0017		32.1639	4.91e-05		29.7781	0.00259		31.6634	0.00144
0.05567	-12.5116		0.0637	-10.1355		0.05995	-12.4405		0.05315	-11.0809		31.7789	0.00171		32.1806	4.96e-05		29.7948	0.00261		31.6801	0.00145
0.05637	-12.5122		0.0645	-10.1413		0.0607	-12.443		0.05382	-11.082		31.7955	0.00173		32.1972	5e-05		29.8114	0.00263		31.6968	0.00146
0.05706	-12.513		0.06529	-10.1469		0.06145	-12.444		0.05448	-11.0847		31.8122	0.00174		32.2139	5.05e-05		29.8281	0.00265		31.7134	0.00147
0.05775	-12.5145		0.06609	-10.1528		0.0622	-12.4462		0.05515	-11.0856		31.8289	0.00175		32.2306	5.09e-05		29.8448	0.00267		31.7301	0.00148
0.05844	-12.5145		0.06688	-10.1589		0.06295	-12.4481		0.05581	-11.0878		31.8455	0.00177		32.2472	5.14e-05		29.8614	0.00269		31.7467	0.00149
0.05914	-12.5163		0.06767	-10.1643		0.0637	-12.4502		0.05648	-11.0908		31.8622	0.00178		32.2639	5.19e-05		29.8781	0.00272		31.7634	0.0015
0.05983	-12.5175		0.06847	-10.1708		0.06445	-12.452		0.05715	-11.093		31.8789	0.0018		32.2805	5.23e-05		29.8948	0.00274		31.7801	0.00151
0.06052	-12.5203		0.06926	-10.1766		0.0652	-12.4525		0.05781	-11.0949		31.8955	0.00181		32.2972	5.28e-05		29.9114	0.00276		31.7967	0.00152
0.06122	-12.5219		0.07006	-10.1795		0.06595	-12.4531		0.05848	-11.0957		31.9122	0.00183		32.3139	5.33e-05		29.9281	0.00278		31.8134	0.00153
0.06191	-12.5237		0.07085	-10.1831		0.0667	-12.455		0.05915	-11.0977		31.9289	0.00184		32.3305	5.38e-05		29.9448	0.00281		31.8301	0.00154
0.0626	-12.5258		0.07165	-10.1884		0.06744	-12.4562		0.05981	-11.0998		31.9455	0.00185		32.3472	5.42e-05		29.9614	0.00283		31.8468	0.00155
0.0633	-12.5265		0.07244	-10.1937		0.06819	-12.4558		0.06048	-11.1008		31.9622	0.00187		32.3639	5.47e-05		29.9781	0.00285		31.8634	0.00156
0.06399	-12.5267		0.07324	-10.1985		0.06894	-12.4565		0.06114	-11.1045		31.9789	0.00188		32.3805	5.52e-05		29.9948	0.00287		31.8801	0.00157
0.06468	-12.5278		0.07403	-10.2029		0.06969	-12.4581		0.06181	-11.1046		31.9955	0.0019		32.3972	5.57e-05		30.0114	0.0029		31.8968	0.00158
0.06537	-12.5297		0.07482	-10.2075		0.07044	-12.4575		0.06248	-11.1074		32.0122	0.00191		32.4139	5.62e-05		30.0281	0.00292		31.9134	0.00159
0.06607	-12.5321		0.07562	-10.209		0.07119	-12.4605		0.06314	-11.1094		32.0289	0.00193		32.4305	5.67e-05		30.0448	0.00295		31.9301	0.00161
0.06676	-12.5344		0.07641	-10.2128		0.07194	-12.4636		0.06381	-11.1101		32.0455	0.00194		32.4472	5.72e-05		30.0614	0.00297		31.9468	0.00162
0.06745	-12.5352		0.07721	-10.2169		0.07269	-12.4641		0.06447	-11.1125		32.0622	0.00196		32.4639	5.77e-05		30.0781	0.00299		31.9634	0.00163
0.06815	-12.537		0.078	-10.2211		0.07344	-12.4674		0.06514	-11.1171		32.0789	0.00197		32.4806	5.83e-05		30.0948	0.00302		31.9801	0.00164
0.06884	-12.539		0.0788	-10.2246		0.07419	-12.4662		0.06581	-11.1213		32.0955	0.00199		32.4972	5.88e-05		30.1114	0.00304		31.9968	0.00165
0.06953	-12.5398		0.07959	-10.2278		0.07494	-12.4652		0.06647	-11.1227		32.1122	0.00201		32.5139	5.93e-05		30.1281	0.00307		32.0134	0.00166
0.07023	-12.5403		0.08039	-10.2303		0.07569	-12.4648		0.06714	-11.1232		32.1289	0.00202		32.5306	5.99e-05		30.1448	0.00309		32.0301	0.00167
0.07092	-12.5419		0.08118	-10.2348		0.07644	-12.4654		0.0678	-11.1258		32.1455	0.00204		32.5472	6.04e-05		30.1614	0.00312		32.0468	0.00169
0.07161	-12.5441		0.08197	-10.2396		0.07718	-12.4649		0.06847	-11.1285		32.1622	0.00205		32.5639	6.09e-05		30.1781	0.00314		32.0634	0.0017
0.07231	-12.546		0.08277	-10.2432		0.07793	-12.4621		0.06914	-11.1302		32.1789	0.00207		32.5806	6.15e-05		30.1948	0.00317		32.0801	0.00171
0.073	-12.5477		0.08356	-10.2472		0.07868	-12.4641		0.0698	-11.1308		32.1955	0.00209		32.5972	6.2e-05		30.2114	0.0032		32.0968	0.00172
0.07369	-12.5497		0.08436	-10.2525		0.07943	-12.4632		0.07047	-11.1326		32.2122	0.0021		32.6139	6.26e-05		30.2281	0.00322		32.1134	0.00173
0.07438	-12.551		0.08515	-10.2571		0.08018	-12.4631		0.07113	-11.135		32.2289	0.00212		32.6306	6.32e-05		30.2448	0.00325		32.1301	0.00175
0.07508	-12.5529		0.08595	-10.2595		0.08093	-12.4619		0.0718	-11.1383		32.2456	0.00214		32.6472	6.37e-05		30.2614	0.00328		32.1468	0.00176
0.07577	-12.5532		0.08674	-10.2624		0.08168	-12.461		0.07247	-11.1401		32.2622	0.00215		32.6639	6.43e-05		30.2781	0.0033		32.1634	0.00177
0.07646	-12.5535		0.08754	-10.2661		0.08243	-12.4617		0.07313	-11.1421		32.2789	0.00217		32.6806	6.49e-05		30.2948	0.00333		32.1801	0.00178
0.07716	-12.5545		0.08833	-10.2701		0.08318	-12.461		0.0738	-11.1435		32.2956	0.00219		32.6972	6.55e-05		30.3114	0.00336		32.1968	0.0018
0.07785	-12.5538		0.08912	-10.2748		0.08393	-12.4605		0.07446	-11.1451		32.3122	0.0022		32.7139	6.6e-05		30.3281	0.00338		32.2134	0.00181
0.07854	-12.5537		0.08992	-10.2778		0.08468	-12.4599		0.07513	-11.1484		32.3289	0.00222		32.7306	6.66e-05		30.3448	0.00341		32.2301	0.00182
0.07924	-12.5526		0.09071	-10.2795		0.08543	-12.4604		0.0758	-11.1502		32.3456	0.00224		32.7473	6.72e-05		30.3614	0.00344		32.2468	0.00183
0.07993	-12.5539		0.09151	-10.28		0.08618	-12.4586		0.07646	-11.1541		32.3622	0.00226		32.7639	6.78e-05		30.3781	0.00347		32.2634	0.00185
0.08062	-12.5576		0.0923	-10.2822		0.08692	-12.46		0.07713	-11.1578		32.3789	0.00228		32.7806	6.85e-05		30.3948	0.0035		32.2801	0.00186
0.08131	-12.5578		0.0931	-10.2846		0.08767	-12.4583		0.07779	-11.1588		32.3956	0.00229		32.7972	6.91e-05		30.4114	0.00352		32.2968	0.00187
0.08201	-12.5586		0.09389	-10.2889		0.08842	-12.4582		0.07846	-11.1628		32.4122	0.00231		32.8139	6.97e-05		30.4281	0.00355		32.3134	0.00188
0.0827	-12.558		0.09469	-10.2932		0.08917	-12.4566		0.07913	-11.1648		32.4289	0.00233		32.8306	7.03e-05		30.4448	0.00358		32.3301	0.0019
0.08339	-12.5578		0.09548	-10.2956		0.08992	-12.4542		0.07979	-11.1673		32.4456	0.00235		32.8473	7.09e-05		30.4614	0.00361		32.3468	0.00191
0.08409	-12.5572		0.09627	-10.2987		0.09067	-12.4533		0.08046	-11.1711		32.4622	0.00237		32.8639	7.16e-05		30.4781	0.00364		32.3635	0.00192
0.08478	-12.5577		0.09707	-10.3011		0.09142	-12.4542		0.08112	-11.1737		32.4789	0.00239		32.8806	7.22e-05		30.4948	0.00367		32.3801	0.00194
0.08547	-12.5573		0.09786	-10.3038		0.09217	-12.45		0.08179	-11.1744		32.4956	0.0024		32.8972	7.29e-05		30.5114	0.0037		32.3968	0.00195
0.08617	-12.5573		0.09866	-10.3077		0.09292	-12.4505		0.08246	-11.1756		32.5122	0.00242		32.9139	7.35e-05		30.5281	0.00373		32.4134	0.00197
0.08686	-12.5576		0.09945	-10.3099		0.09367	-12.4513		0.08312	-11.1768		32.5289	0.00244		32.9306	7.42e-05		30.5448	0.00376		32.4301	0.00198
0.08755	-12.5567		0.10025	-10.3122		0.09442	-12.4527		0.08379	-11.1786		32.5456	0.00246		32.9473	7.49e-05		30.5614	0.00379		32.4468	0.00199
0.08825	-12.5553		0.10104	-10.3142		0.09517	-12.4535		0.08445	-11.1811		32.5622	0.00248		32.9639	7.55e-05		30.5781	0.00382		32.4635	0.00201
0.08894	-12.5546		0.10184	-10.3195		0.09592	-12.4535		0.08512	-11.1837		32.5789	0.0025		32.9806	7.62e-05		30.5948	0.00385		32.4801	0.00202
0.08963	-12.5553		0.10263	-10.3207		0.09666	-12.4553		0.08579	-11.1852		32.5956	0.00252		32.9973	7.69e-05		30.6114	0.00388		32.4968	0.00203
0.09032	-12.5553		0.10342	-10.323		0.09741	-12.4527		0.08645	-11.1883		32.6122	0.00254		33.0139	7.76e-05		30.6281	0.00392		32.5134	0.00205
0.09102	-12.5553		0.10422	-10.327		0.09816	-12.453		0.08712	-11.1904		32.6289	0.00256		33.0306	7.83e-05		30.6448	0.00395		32.5301	0.00206
0.09171	-12.5553		0.10501	-10.3309		0.09891	-12.4549		0.08778	-11.1913		32.6456	0.00258		33.0472	7.9e-05		30.6614	0.00398		32.5468	0.00208
0.0924	-12.556		0.10581	-10.3331		0.09966	-12.4561		0.08845	-11.1907		32.6623	0.0026		33.0639	7.97e-05		30.6781	0.00401		32.5634	0.00209
0.0931	-12.5568		0.1066	-10.3359		0.10041	-12.4577		0.08912	-11.1932		32.6789	0.00262		33.0806	8.04e-05		30.6948	0.00405		32.5801	0.00211
0.09379	-12.5559		0.1074	-10.3383		0.10116	-12.4575		0.08978	-11.1941		32.6956	0.00264		33.0973	8.11e-05		30.7114	0.00408		32.5968	0.00212
0.09448	-12.5545		0.10819	-10.3399		0.10191	-12.4572		0.09045	-11.1967		32.7122	0.00266		33.1139	8.18e-05		30.7281	0.00411		32.6134	0.00214
0.09518	-12.5553		0.10899	-10.3404		0.10266	-12.4589		0.09111	-11.1986		32.7289	0.00268		33.1306	8.26e-05		30.7448	0.00415		32.6301	0.00215
0.09587	-12.5585		0.10978	-10.3432		0.10341	-12.4596		0.09178	-11.2001		32.7456	0.0027		33.1472	8.33e-05		30.7614	0.00418		32.6468	0.00217
0.09656	-12.5578		0.11057	-10.3466		0.10416	-12.4588		0.09245	-11.2012		32.7623	0.00273		33.1639	8.41e-05		30.7781	0.00421		32.6634	0.00218
0.09725	-12.5568		0.11137	-10.3501		0.10491	-12.4588		0.09311	-11.202		32.7789	0.00275		33.1806	8.48e-05		30.7948	0.00425		32.6801	0.0022
0.09795	-12.557		0.11216	-10.3534		0.10566	-12.4581		0.09378	-11.2047		32.7956	0.00277		33.1972	8.56e-05		30.8114	0.00428		32.6968	0.00221
0.09864	-12.5556		0.11296	-10.3524		0.1064	-12.4603		0.09444	-11.2088		32.8122	0.00279		33.2139	8.63e-05		30.8281	0.00432		32.7134	0.00223
0.09933	-12.5543		0.11375	-10.3537		0.10715	-12.4607		0.09511	-11.2085		32.8289	0.00281		33.2306	8.71e-05		30.8448	0.00435		32.7301	0.00224
0.10003	-12.5526		0.11455	-10.3558		0.1079	-12.4636		0.09578	-11.21		32.8456	0.00283		33.2472	8.79e-05		30.8614	0.00439		32.7467	0.00226
0.10072	-12.5536		0.11534	-10.3579		0.10865	-12.4646		0.09644	-11.2109		32.8623	0.00286		33.2639	8.87e-05		30.8781	0.00442		32.7634	0.00227
0.10141	-12.5534		0.11614	-10.3606		0.1094	-12.4634		0.09711	-11.2118		32.8789	0.00288		33.2806	8.95e-05		30.8948	0.00446		32.7801	0.00229
0.10211	-12.5533		0.11693	-10.3639		0.11015	-12.4622		0.09777	-11.2122		32.8956	0.0029		33.2972	9.03e-05		30.9114	0.0045		32.7967	0.00231
0.1028	-12.5531		0.11772	-10.3656		0.1109	-12.4633		0.09844	-11.2142		32.9123	0.00292		33.3139	9.11e-05		30.9281	0.00453		32.8134	0.00232
0.10349	-12.5531		0.11852	-10.368		0.11165	-12.4629		0.09911	-11.2159		32.9289	0.00295		33.3306	9.19e-05		30.9448	0.00457		32.8301	0.00234
0.10419	-12.5538		0.11931	-10.3707		0.1124	-12.463		0.09977	-11.2178		32.9456	0.00297		33.3472	9.27e-05		30.9614	0.00461		32.8467	0.00235
0.10488	-12.5544		0.12011	-10.3746		0.11315	-12.4625		0.10044	-11.2199		32.9623	0.00299		33.3639	9.36e-05		30.9781	0.00464		32.8634	0.00237
0.10557	-12.5553		0.1209	-10.3768		0.1139	-12.4598		0.1011	-11.2201		32.9789	0.00302		33.3806	9.44e-05		30.9948	0.00468		32.8801	0.00239
0.10626	-12.5555		0.1217	-10.3795		0.11465	-12.4579		0.10177	-11.2212		32.9956	0.00304		33.3972	9.52e-05		31.0114	0.00472		32.8967	0.0024
0.10696	-12.5562		0.12249	-10.3812		0.1154	-12.4568		0.10244	-11.2255		33.0123	0.00307		33.4139	9.61e-05		31.0281	0.00476		32.9134	0.00242
0.10765	-12.5575		0.12329	-10.383		0.11614	-12.458		0.1031	-11.2272		33.029	0.00309		33.4306	9.69e-05		31.0448	0.0048		32.9301	0.00244
0.10834	-12.5585		0.12408	-10.3862		0.11689	-12.4583		0.10377	-11.2274		33.0456	0.00311		33.4472	9.78e-05		31.0614	0.00484		32.9467	0.00245
0.10904	-12.5593		0.12487	-10.3878		0.11764	-12.4571		0.10443	-11.2285		33.0623	0.00314		33.4639	9.87e-05		31.0781	0.00488		32.9634	0.00247
0.10973	-12.5592		0.12567	-10.3905		0.11839	-12.4566		0.1051	-11.2322		33.079	0.00316		33.4806	9.96e-05		31.0948	0.00491		32.9801	0.00249
0.11042	-12.5597		0.12646	-10.393		0.11914	-12.4563		0.10577	-11.2321		33.0956	0.00319		33.4972	0.000100463		31.1114	0.00495		32.9967	0.00251
0.11112	-12.5631		0.12726	-10.3968		0.11989	-12.4563		0.10643	-11.233		33.1123	0.00321		33.5139	0.00010136		31.1281	0.00499		33.0134	0.00252
0.11181	-12.5633		0.12805	-10.4015		0.12064	-12.4574		0.1071	-11.2339		33.129	0.00324		33.5306	0.000102267		31.1448	0.00504		33.0301	0.00254
0.1125	-12.5636		0.12885	-10.406		0.12139	-12.4564		0.10776	-11.237		33.1456	0.00326		33.5472	0.00010318		31.1614	0.00508		33.0468	0.00256
0.11319	-12.5645		0.12964	-10.4079		0.12214	-12.4561		0.10843	-11.2392		33.1623	0.00329		33.5639	0.000104103		31.1781	0.00512		33.0634	0.00258
0.11389	-12.5647		0.13044	-10.4096		0.12289	-12.453		0.1091	-11.2425		33.179	0.00331		33.5806	0.000105032		31.1948	0.00516		33.0801	0.00259
0.11458	-12.5647		0.13123	-10.4115		0.12364	-12.4531		0.10976	-11.2445		33.1956	0.00334		33.5972	0.000105971		31.2114	0.0052		33.0968	0.00261
0.11527	-12.5672		0.13202	-10.4142		0.12439	-12.4528		0.11043	-11.2451		33.2123	0.00337		33.6139	0.000106917		31.2281	0.00524		33.1134	0.00263
0.11597	-12.568		0.13282	-10.4165		0.12514	-12.4516		0.11109	-11.2444		33.2289	0.00339		33.6305	0.000107873		31.2448	0.00529		33.1301	0.00265
0.11666	-12.5678		0.13361	-10.4158		0.12588	-12.4518		0.11176	-11.2474		33.2456	0.00342		33.6472	0.000108836		31.2614	0.00533		33.1468	0.00267
0.11735	-12.5673		0.13441	-10.4147		0.12663	-12.4498		0.11243	-11.25		33.2623	0.00345		33.6639	0.000109808		31.2781	0.00537		33.1634	0.00268
0.11805	-12.5679		0.1352	-10.4131		0.12738	-12.4493		0.11309	-11.2522		33.2789	0.00347		33.6805	0.000110789		31.2948	0.00542		33.1801	0.0027
0.11874	-12.5671		0.136	-10.4103		0.12813	-12.4501		0.11376	-11.2534		33.2956	0.0035		33.6972	0.000111777		31.3114	0.00546		33.1968	0.00272
0.11943	-12.568		0.13679	-10.4054		0.12888	-12.4525		0.11442	-11.2545		33.3123	0.00353		33.7139	0.000112776		31.3281	0.0055		33.2134	0.00274
0.12013	-12.5697		0.13759	-10.4005		0.12963	-12.4518		0.11509	-11.2539		33.3289	0.00356		33.7305	0.000113782		31.3448	0.00555		33.2301	0.00276
0.12082	-12.5708		0.13838	-10.3898		0.13038	-12.4505		0.11576	-11.254		33.3456	0.00358		33.7472	0.000114798		31.3614	0.00559		33.2467	0.00278
0.12151	-12.5709		0.13917	-10.3762		0.13113	-12.4486		0.11642	-11.2557		33.3623	0.00361		33.7639	0.000115822		31.3781	0.00564		33.2634	0.0028
0.1222	-12.5715		0.13997	-10.3586		0.13188	-12.4477		0.11709	-11.2588		33.3789	0.00364		33.7805	0.000116856		31.3948	0.00568		33.2801	0.00282
0.1229	-12.5721		0.14076	-10.3398		0.13263	-12.4477		0.11775	-11.2614		33.3956	0.00367		33.7972	0.000117898		31.4114	0.00573		33.2968	0.00284
0.12359	-12.5738		0.14156	-10.3177		0.13338	-12.4476		0.11842	-11.2629		33.4123	0.0037		33.8139	0.00011895		31.4281	0.00578		33.3134	0.00286
0.12428	-12.575		0.14235	-10.2937		0.13413	-12.4452		0.11909	-11.2614		33.4289	0.00373		33.8305	0.000120011		31.4448	0.00582		33.3301	0.00288
0.12498	-12.5739		0.14315	-10.2662		0.13488	-12.4413		0.11975	-11.2617		33.4456	0.00376		33.8472	0.000121081		31.4614	0.00587		33.3468	0.0029
0.12567	-12.573		0.14394	-10.2366		0.13562	-12.4357		0.12042	-11.2639		33.4622	0.00379		33.8639	0.000122162		31.4781	0.00592		33.3634	0.00292
0.12636	-12.5737		0.14474	-10.2048		0.13637	-12.4301		0.12108	-11.2669		33.4789	0.00382		33.8805	0.000123251		31.4948	0.00597		33.3801	0.00294
0.12706	-12.5732		0.14553	-10.1693		0.13712	-12.4223		0.12175	-11.2677		33.4956	0.00385		33.8972	0.00012435		31.5114	0.00602		33.3968	0.00296
0.12775	-12.5705		0.14632	-10.1315		0.13787	-12.4147		0.12242	-11.2701		33.5122	0.00388		33.9139	0.000125459		31.5281	0.00606		33.4134	0.00298
0.12844	-12.5692		0.14712	-10.0905		0.13862	-12.4011		0.12308	-11.2724		33.5289	0.00391		33.9305	0.000126577		31.5448	0.00611		33.4301	0.003
0.12913	-12.5661		0.14791	-10.0485		0.13937	-12.3858		0.12375	-11.2739		33.5456	0.00394		33.9472	0.000127705		31.5614	0.00616		33.4468	0.00302
0.12983	-12.5639		0.14871	-10.0047		0.14012	-12.3691		0.12441	-11.274		33.5622	0.00397		33.9639	0.000128844		31.5781	0.00621		33.4634	0.00304
0.13052	-12.5614		0.1495	-9.959		0.14087	-12.3488		0.12508	-11.2751		33.5789	0.004		33.9805	0.000129992		31.5948	0.00626		33.4801	0.00306
0.13121	-12.559		0.1503	-9.9126		0.14162	-12.3309		0.12575	-11.2749		33.5956	0.00403		33.9972	0.00013115		31.6114	0.00631		33.4968	0.00308
0.13191	-12.5535		0.15109	-9.86167		0.14237	-12.3057		0.12641	-11.2747		33.6122	0.00406		34.0139	0.000132318		31.6281	0.00636		33.5134	0.0031
0.1326	-12.5467		0.15189	-9.81072		0.14312	-12.2801		0.12708	-11.2752		33.6289	0.00409		34.0305	0.000133497		31.6448	0.00642		33.5301	0.00313
0.13329	-12.5418		0.15268	-9.76126		0.14387	-12.252		0.12774	-11.2766		33.6456	0.00412		34.0472	0.000134687		31.6614	0.00647		33.5468	0.00315
0.13399	-12.5341		0.15347	-9.70455		0.14461	-12.2208		0.12841	-11.2766		33.6622	0.00416		34.0639	0.000135886		31.6781	0.00652		33.5634	0.00317
0.13468	-12.5206		0.15427	-9.65116		0.14536	-12.1877		0.12908	-11.2763		33.6789	0.00419		34.0805	0.000137097		31.6948	0.00657		33.5801	0.00319
0.13537	-12.5067		0.15506	-9.59761		0.14611	-12.1519		0.12974	-11.2766		33.6955	0.00422		34.0972	0.000138317		31.7114	0.00663		33.5967	0.00321
0.13607	-12.4895		0.15586	-9.54491		0.14686	-12.1147		0.13041	-11.2776		33.7122	0.00426		34.1139	0.000139549		31.7281	0.00668		33.6134	0.00324
0.13676	-12.4675		0.15665	-9.49027		0.14761	-12.0727		0.13107	-11.2777		33.7289	0.00429		34.1305	0.000140792		31.7448	0.00673		33.6301	0.00326
0.13745	-12.4425		0.15745	-9.44058		0.14836	-12.0334		0.13174	-11.2776		33.7455	0.00432		34.1472	0.000142044		31.7614	0.00679		33.6467	0.00328
0.13814	-12.4159		0.15824	-9.39655		0.14911	-11.9922		0.13241	-11.2751		33.7622	0.00436		34.1639	0.000143309		31.7781	0.00684		33.6634	0.0033
0.13884	-12.3849		0.15904	-9.35591		0.14986	-11.9463		0.13307	-11.2705		33.7789	0.00439		34.1805	0.000144585		31.7948	0.0069		33.6801	0.00333
0.13953	-12.3508		0.15983	-9.31543		0.15061	-11.8991		0.13374	-11.2622		33.7955	0.00442		34.1972	0.000145871		31.8114	0.00695		33.6967	0.00335
0.14022	-12.3131		0.16062	-9.27442		0.15136	-11.8531		0.1344	-11.2513		33.8122	0.00446		34.2139	0.000147169		31.8281	0.00701		33.7134	0.00337
0.14092	-12.2725		0.16142	-9.23523		0.15211	-11.8061		0.13507	-11.24		33.8289	0.00449		34.2305	0.000148478		31.8448	0.00707		33.7301	0.0034
0.14161	-12.2319		0.16221	-9.19889		0.15286	-11.758		0.13574	-11.2282		33.8455	0.00453		34.2472	0.0001498		31.8614	0.00712		33.7467	0.00342
0.1423	-12.1878		0.16301	-9.16439		0.15361	-11.7088		0.1364	-11.2138		33.8622	0.00456		34.2638	0.000151132		31.8781	0.00718		33.7634	0.00344
0.143	-12.1402		0.1638	-9.13383		0.15435	-11.659		0.13707	-11.1968		33.8788	0.0046		34.2805	0.000152476		31.8948	0.00724		33.7801	0.00347
0.14369	-12.0926		0.1646	-9.10702		0.1551	-11.6072		0.13773	-11.1778		33.8955	0.00464		34.2972	0.000153832		31.9114	0.0073		33.7967	0.00349
0.14438	-12.0439		0.16539	-9.08027		0.15585	-11.5555		0.1384	-11.1586		33.9122	0.00467		34.3138	0.000155199		31.9281	0.00736		33.8134	0.00351
0.14507	-11.9925		0.16619	-9.05813		0.1566	-11.5055		0.13907	-11.1365		33.9288	0.00471		34.3305	0.000156579		31.9448	0.00742		33.83	0.00354
0.14577	-11.9391		0.16698	-9.03743		0.15735	-11.4606		0.13973	-11.1143		33.9455	0.00474		34.3472	0.000157972		31.9614	0.00748		33.8467	0.00356
0.14646	-11.8841		0.16777	-9.01852		0.1581	-11.4158		0.1404	-11.0907		33.9622	0.00478		34.3638	0.000159375		31.9781	0.00754		33.8634	0.00359
0.14715	-11.8283		0.16857	-9.00193		0.15885	-11.3708		0.14106	-11.0656		33.9788	0.00482		34.3805	0.000160792		31.9948	0.0076		33.88	0.00361
0.14785	-11.77		0.16936	-8.98916		0.1596	-11.3294		0.14173	-11.0374		33.9955	0.00486		34.3972	0.000162222		32.0114	0.00766		33.8967	0.00364
0.14854	-11.7107		0.17016	-8.98101		0.16035	-11.2879		0.1424	-11.0068		34.0121	0.00489		34.4138	0.000163663		32.0281	0.00772		33.9134	0.00366
0.14923	-11.6552		0.17095	-8.97291		0.1611	-11.2515		0.14306	-10.9758		34.0288	0.00493		34.4305	0.000165117		32.0448	0.00778		33.9301	0.00369
0.14993	-11.5976		0.17175	-8.96646		0.16185	-11.2145		0.14373	-10.9447		34.0455	0.00497		34.4472	0.000166584		32.0614	0.00785		33.9467	0.00371
0.15062	-11.5403		0.17254	-8.96541		0.1626	-11.18		0.14439	-10.911		34.0622	0.00501		34.4638	0.000168064		32.0781	0.00791		33.9634	0.00374
0.15131	-11.4862		0.17334	-8.96465		0.16335	-11.1477		0.14506	-10.8763		34.0788	0.00505		34.4805	0.000169556		32.0948	0.00797		33.98	0.00376
0.15201	-11.4316		0.17413	-8.96413		0.16409	-11.1194		0.14573	-10.8396		34.0955	0.00509		34.4972	0.000171063		32.1114	0.00804		33.9967	0.00379
0.1527	-11.3824		0.17492	-8.9665		0.16484	-11.0936		0.14639	-10.8033		34.1122	0.00513		34.5138	0.000172582		32.1281	0.0081		34.0134	0.00382
0.15339	-11.3358		0.17572	-8.97125		0.16559	-11.0688		0.14706	-10.7665		34.1288	0.00517		34.5305	0.000174114		32.1448	0.00817		34.0301	0.00384
0.15408	-11.2902		0.17651	-8.9766		0.16634	-11.0469		0.14772	-10.7312		34.1455	0.00521		34.5472	0.00017566		32.1615	0.00823		34.0467	0.00387
0.15478	-11.2455		0.17731	-8.98463		0.16709	-11.0261		0.14839	-10.696		34.1622	0.00525		34.5638	0.000177219		32.1781	0.0083		34.0634	0.0039
0.15547	-11.2028		0.1781	-8.99279		0.16784	-11.0077		0.14906	-10.6609		34.1788	0.00529		34.5805	0.000178793		32.1948	0.00837		34.08	0.00392
0.15616	-11.1621		0.1789	-9.00161		0.16859	-10.9953		0.14972	-10.6261		34.1955	0.00533		34.5972	0.000180379		32.2114	0.00844		34.0967	0.00395
0.15686	-11.1232		0.17969	-9.0106		0.16934	-10.9808		0.15039	-10.5925		34.2122	0.00537		34.6138	0.00018198		32.2281	0.0085		34.1134	0.00398
0.15755	-11.0871		0.18049	-9.02244		0.17009	-10.9668		0.15105	-10.5595		34.2288	0.00542		34.6305	0.000183595		32.2448	0.00857		34.13	0.004
0.15824	-11.0551		0.18128	-9.03708		0.17084	-10.9564		0.15172	-10.5268		34.2455	0.00546		34.6472	0.000185224		32.2615	0.00864		34.1467	0.00403
0.15894	-11.0268		0.18207	-9.04979		0.17159	-10.9502		0.15239	-10.4959		34.2622	0.0055		34.6638	0.000186867		32.2781	0.00871		34.1634	0.00406
0.15963	-11.001		0.18287	-9.06197		0.17234	-10.944		0.15305	-10.4681		34.2788	0.00554		34.6805	0.000188526		32.2948	0.00878		34.18	0.00409
0.16032	-10.9767		0.18366	-9.07423		0.17309	-10.9414		0.15372	-10.4409		34.2955	0.00559		34.6972	0.000190197		32.3115	0.00885		34.1967	0.00412
0.16101	-10.9535		0.18446	-9.08803		0.17383	-10.9414		0.15438	-10.4156		34.3122	0.00563		34.7138	0.000191884		32.3281	0.00892		34.2134	0.00414
0.16171	-10.9325		0.18525	-9.10126		0.17458	-10.9437		0.15505	-10.3904		34.3289	0.00567		34.7305	0.000193585		32.3448	0.009		34.23	0.00417
0.1624	-10.9148		0.18605	-9.11638		0.17533	-10.9437		0.15572	-10.3682		34.3455	0.00572		34.7472	0.000195302		32.3615	0.00907		34.2467	0.0042
0.16309	-10.8998		0.18684	-9.13206		0.17608	-10.9453		0.15638	-10.3447		34.3622	0.00576		34.7638	0.000197034		32.3781	0.00914		34.2634	0.00423
0.16379	-10.8852		0.18764	-9.14817		0.17683	-10.9497		0.15705	-10.3238		34.3789	0.00581		34.7805	0.000198781		32.3948	0.00921		34.28	0.00426
0.16448	-10.8746		0.18843	-9.164		0.17758	-10.9577		0.15771	-10.303		34.3955	0.00585		34.7972	0.000200543		32.4115	0.00929		34.2967	0.00429
0.16517	-10.866		0.18922	-9.17882		0.17833	-10.9657		0.15838	-10.2845		34.4122	0.0059		34.8138	0.000202321		32.4281	0.00936		34.3134	0.00432
0.16587	-10.8564		0.19002	-9.19442		0.17908	-10.9733		0.15905	-10.2685		34.4289	0.00594		34.8305	0.000204114		32.4448	0.00944		34.33	0.00435
0.16656	-10.8484		0.19081	-9.20979		0.17983	-10.9817		0.15971	-10.2555		34.4455	0.00599		34.8472	0.000205923		32.4615	0.00951		34.3467	0.00438
0.16725	-10.8436		0.19161	-9.22472		0.18058	-10.9931		0.16038	-10.2424		34.4622	0.00604		34.8638	0.000207748		32.4781	0.00959		34.3634	0.00441
0.16795	-10.841		0.1924	-9.24256		0.18133	-11.0049		0.16104	-10.229		34.4789	0.00608		34.8805	0.000209589		32.4948	0.00967		34.38	0.00444
0.16864	-10.8389		0.1932	-9.25935		0.18208	-11.0158		0.16171	-10.2163		34.4955	0.00613		34.8972	0.000211446		32.5115	0.00975		34.3967	0.00447
0.16933	-10.8353		0.19399	-9.27575		0.18283	-11.0274		0.16238	-10.2068		34.5122	0.00618		34.9139	0.00021332		32.5281	0.00982		34.4134	0.0045
0.17002	-10.8345		0.19479	-9.29304		0.18357	-11.0378		0.16304	-10.1973		34.5289	0.00623		34.9305	0.00021521		32.5448	0.0099		34.43	0.00453
0.17072	-10.836		0.19558	-9.31088		0.18432	-11.0492		0.16371	-10.1888		34.5455	0.00627		34.9472	0.000217116		32.5615	0.00998		34.4467	0.00456
0.17141	-10.8388		0.19637	-9.32686		0.18507	-11.0607		0.16437	-10.179		34.5622	0.00632		34.9639	0.000219039		32.5782	0.01006		34.4634	0.00459
0.1721	-10.8432		0.19717	-9.34262		0.18582	-11.0727		0.16504	-10.1697		34.5789	0.00637		34.9805	0.000220979		32.5948	0.01014		34.48	0.00463
0.1728	-10.8485		0.19796	-9.35842		0.18657	-11.0853		0.16571	-10.1633		34.5955	0.00642		34.9972	0.000222936		32.6115	0.01023		34.4967	0.00466
0.17349	-10.8554		0.19876	-9.37416		0.18732	-11.0948		0.16637	-10.1584		34.6122	0.00647		35.0139	0.000224909		32.6282	0.01031		34.5134	0.00469
0.17418	-10.863		0.19955	-9.38827		0.18807	-11.1084		0.16704	-10.1547		34.6289	0.00652		35.0305	0.0002269		32.6448	0.01039		34.5301	0.00472
0.17488	-10.869		0.20035	-9.40287		0.18882	-11.1219		0.1677	-10.1542		34.6455	0.00657		35.0472	0.000228909		32.6615	0.01048		34.5467	0.00475
0.17557	-10.8748		0.20114	-9.41821		0.18957	-11.1334		0.16837	-10.1539		34.6622	0.00662		35.0639	0.000230935		32.6782	0.01056		34.5634	0.00479
0.17626	-10.8812		0.20193	-9.43281		0.19032	-11.1442		0.16904	-10.1539		34.6789	0.00668		35.0806	0.000232979		32.6948	0.01064		34.5801	0.00482
0.17695	-10.8875		0.20273	-9.44762		0.19107	-11.1553		0.1697	-10.1556		34.6955	0.00673		35.0972	0.00023504		32.7115	0.01073		34.5967	0.00485
0.17765	-10.8956		0.20352	-9.46165		0.19182	-11.1662		0.17037	-10.1584		34.7122	0.00678		35.1139	0.000237118		32.7282	0.01082		34.6134	0.00489
0.17834	-10.9056		0.20432	-9.47534		0.19257	-11.1762		0.17103	-10.1602		34.7289	0.00683		35.1306	0.000239216		32.7448	0.0109		34.6301	0.00492
0.17903	-10.9149		0.20511	-9.488		0.19331	-11.1892		0.1717	-10.1615		34.7455	0.00689		35.1472	0.000241331		32.7615	0.01099		34.6467	0.00495
0.17973	-10.9239		0.20591	-9.50042		0.19406	-11.2007		0.17237	-10.1638		34.7622	0.00694		35.1639	0.000243466		32.7782	0.01108		34.6634	0.00499
0.18042	-10.9337		0.2067	-9.51077		0.19481	-11.2121		0.17303	-10.1681		34.7789	0.00699		35.1805	0.000245617		32.7948	0.01117		34.6801	0.00502
0.18111	-10.9436		0.2075	-9.52222		0.19556	-11.2239		0.1737	-10.1702		34.7955	0.00705		35.1972	0.000247788		32.8115	0.01126		34.6967	0.00506
0.18181	-10.9535		0.20829	-9.53468		0.19631	-11.2338		0.17436	-10.1735		34.8122	0.0071		35.2139	0.000249979		32.8282	0.01135		34.7134	0.00509
0.1825	-10.9655		0.20908	-9.54483		0.19706	-11.2442		0.17503	-10.1786		34.8289	0.00716		35.2305	0.000252188		32.8448	0.01144		34.7301	0.00513
0.18319	-10.9765		0.20988	-9.55488		0.19781	-11.2553		0.1757	-10.1859		34.8455	0.00721		35.2472	0.000254417		32.8615	0.01153		34.7467	0.00516
0.18389	-10.9884		0.21067	-9.56551		0.19856	-11.2676		0.17636	-10.1927		34.8622	0.00727		35.2639	0.000256665		32.8782	0.01162		34.7634	0.0052
0.18458	-11.0004		0.21147	-9.57387		0.19931	-11.278		0.17703	-10.1991		34.8789	0.00732		35.2805	0.000258932		32.8948	0.01172		34.7801	0.00523
0.18527	-11.013		0.21226	-9.58169		0.20006	-11.2857		0.17769	-10.2065		34.8955	0.00738		35.2972	0.00026122		32.9115	0.01181		34.7967	0.00527
0.18596	-11.0249		0.21306	-9.58907		0.20081	-11.2951		0.17836	-10.2154		34.9122	0.00744		35.3139	0.000263527		32.9282	0.01191		34.8134	0.00531
0.18666	-11.0363		0.21385	-9.59536		0.20156	-11.3022		0.17903	-10.2231		34.9288	0.0075		35.3305	0.000265854		32.9448	0.012		34.8301	0.00534
0.18735	-11.0463		0.21465	-9.60247		0.20231	-11.3111		0.17969	-10.2317		34.9455	0.00755		35.3472	0.000268202		32.9615	0.0121		34.8468	0.00538
0.18804	-11.0595		0.21544	-9.61085		0.20305	-11.3202		0.18036	-10.2399		34.9622	0.00761		35.3638	0.00027057		32.9782	0.01219		34.8634	0.00542
0.18874	-11.0725		0.21623	-9.62084		0.2038	-11.3288		0.18102	-10.2493		34.9789	0.00767		35.3805	0.00027296		32.9948	0.01229		34.8801	0.00545
0.18943	-11.0867		0.21703	-9.62931		0.20455	-11.3376		0.18169	-10.2596		34.9955	0.00773		35.3972	0.000275369		33.0115	0.01239		34.8968	0.00549
0.19012	-11.1008		0.21782	-9.63674		0.2053	-11.3458		0.18236	-10.2677		35.0122	0.00779		35.4138	0.0002778		33.0281	0.01249		34.9134	0.00553
0.19082	-11.1142		0.21862	-9.64441		0.20605	-11.3561		0.18302	-10.278		35.0288	0.00785		35.4305	0.000280253		33.0448	0.01259		34.9301	0.00557
0.19151	-11.1266		0.21941	-9.65212		0.2068	-11.3647		0.18369	-10.2877		35.0455	0.00791		35.4472	0.000282727		33.0615	0.01269		34.9468	0.0056
0.1922	-11.1381		0.22021	-9.65954		0.20755	-11.3717		0.18435	-10.2959		35.0622	0.00797		35.4639	0.000285222		33.0782	0.01279		34.9634	0.00564
0.19289	-11.1506		0.221	-9.66611		0.2083	-11.3825		0.18502	-10.3046		35.0789	0.00804		35.4805	0.000287739		33.0948	0.01289		34.9801	0.00568
0.19359	-11.1632		0.2218	-9.67195		0.20905	-11.3905		0.18569	-10.3123		35.0955	0.0081		35.4972	0.000290277		33.1115	0.013		34.9967	0.00572
0.19428	-11.1746		0.22259	-9.67909		0.2098	-11.4013		0.18635	-10.3171		35.1122	0.00816		35.5138	0.000292839		33.1281	0.0131		35.0134	0.00576
0.19497	-11.1864		0.22338	-9.68513		0.21055	-11.4063		0.18702	-10.3229		35.1289	0.00822		35.5305	0.000295421		33.1448	0.01321		35.0301	0.0058
0.19567	-11.1995		0.22418	-9.6903		0.2113	-11.413		0.18768	-10.3314		35.1455	0.00829		35.5472	0.000298027		33.1615	0.01331		35.0468	0.00584
0.19636	-11.2115		0.22497	-9.69839		0.21205	-11.4169		0.18835	-10.3405		35.1622	0.00835		35.5638	0.000300655		33.1782	0.01342		35.0634	0.00588
0.19705	-11.2239		0.22577	-9.70523		0.21279	-11.4264		0.18902	-10.3491		35.1788	0.00842		35.5805	0.000303307		33.1948	0.01353		35.0801	0.00592
0.19775	-11.236		0.22656	-9.71149		0.21354	-11.4328		0.18968	-10.3565		35.1955	0.00848		35.5972	0.00030598		33.2115	0.01364		35.0967	0.00596
0.19844	-11.2476		0.22736	-9.71884		0.21429	-11.4392		0.19035	-10.3667		35.2122	0.00855		35.6138	0.000308679		33.2281	0.01374		35.1134	0.006
0.19913	-11.2585		0.22815	-9.72635		0.21504	-11.4447		0.19101	-10.376		35.2289	0.00861		35.6305	0.000311399		33.2448	0.01385		35.1301	0.00604
0.19983	-11.272		0.22895	-9.73238		0.21579	-11.45		0.19168	-10.3842		35.2455	0.00868		35.6472	0.000314143		33.2615	0.01397		35.1467	0.00608
0.20052	-11.2838		0.22974	-9.73786		0.21654	-11.4542		0.19235	-10.391		35.2622	0.00875		35.6638	0.000316912		33.2781	0.01408		35.1634	0.00612
0.20121	-11.2926		0.23053	-9.7441		0.21729	-11.4593		0.19301	-10.3954		35.2788	0.00882		35.6805	0.000319704		33.2948	0.01419		35.1801	0.00617
0.2019	-11.3027		0.23133	-9.74978		0.21804	-11.4639		0.19368	-10.4023		35.2955	0.00888		35.6972	0.000322522		33.3115	0.0143		35.1967	0.00621
0.2026	-11.312		0.23212	-9.75634		0.21879	-11.4702		0.19434	-10.4097		35.3122	0.00895		35.7138	0.000325364		33.3281	0.01442		35.2134	0.00625
0.20329	-11.3224		0.23292	-9.76362		0.21954	-11.4762		0.19501	-10.4166		35.3289	0.00902		35.7305	0.00032823		33.3448	0.01453		35.2301	0.00629
0.20398	-11.3343		0.23371	-9.77087		0.22029	-11.4831		0.19568	-10.4236		35.3455	0.00909		35.7472	0.000331122		33.3615	0.01465		35.2467	0.00634
0.20468	-11.343		0.23451	-9.77354		0.22104	-11.4891		0.19634	-10.4292		35.3622	0.00916		35.7638	0.000334039		33.3781	0.01477		35.2634	0.00638
0.20537	-11.3504		0.2353	-9.78027		0.22179	-11.4941		0.19701	-10.4348		35.3789	0.00923		35.7805	0.000336982		33.3948	0.01488		35.2801	0.00642
0.20606	-11.3595		0.2361	-9.78659		0.22253	-11.5004		0.19767	-10.4403		35.3955	0.0093		35.7972	0.00033995		33.4115	0.015		35.2967	0.00647
0.20676	-11.3695		0.23689	-9.79395		0.22328	-11.5067		0.19834	-10.4468		35.4122	0.00938		35.8138	0.000342944		33.4281	0.01512		35.3134	0.00651
0.20745	-11.3778		0.23768	-9.79813		0.22403	-11.5127		0.19901	-10.4536		35.4289	0.00945		35.8305	0.000345964		33.4448	0.01524		35.3301	0.00656
0.20814	-11.3866		0.23848	-9.80395		0.22478	-11.5175		0.19967	-10.4594		35.4455	0.00952		35.8472	0.00034901		33.4615	0.01537		35.3467	0.0066
0.20883	-11.3976		0.23927	-9.80986		0.22553	-11.5218		0.20034	-10.4644		35.4622	0.00959		35.8638	0.000352083		33.4781	0.01549		35.3634	0.00665
0.20953	-11.4071		0.24007	-9.81744		0.22628	-11.5279		0.201	-10.4726		35.4789	0.00967		35.8805	0.000355183		33.4948	0.01561		35.38	0.00669
0.21022	-11.4147		0.24086	-9.8235		0.22703	-11.5293		0.20167	-10.4787		35.4955	0.00974		35.8972	0.000358309		33.5115	0.01574		35.3967	0.00674
0.21091	-11.4227		0.24166	-9.8297		0.22778	-11.5328		0.20234	-10.4862		35.5122	0.00982		35.9139	0.000361463		33.5281	0.01586		35.4134	0.00678
0.21161	-11.4314		0.24245	-9.83862		0.22853	-11.5348		0.203	-10.4937		35.5289	0.00989		35.9305	0.000364642		33.5448	0.01599		35.4301	0.00683
0.2123	-11.4404		0.24325	-9.84559		0.22928	-11.5393		0.20367	-10.5009		35.5455	0.00997		35.9472	0.000367851		33.5615	0.01612		35.4467	0.00688
0.21299	-11.4479		0.24404	-9.8509		0.23003	-11.5454		0.20433	-10.5062		35.5622	0.01005		35.9639	0.000371085		33.5781	0.01625		35.4634	0.00692
0.21369	-11.4546		0.24483	-9.85599		0.23078	-11.5499		0.205	-10.5115		35.5789	0.01013		35.9805	0.00037435		33.5948	0.01638		35.48	0.00697
0.21438	-11.4623		0.24563	-9.86003		0.23153	-11.5532		0.20567	-10.5158		35.5955	0.0102		35.9972	0.000377641		33.6115	0.01651		35.4967	0.00702
0.21507	-11.4725		0.24642	-9.86349		0.23227	-11.5594		0.20633	-10.5216		35.6122	0.01028		36.0138	0.000380962		33.6281	0.01664		35.5134	0.00707
0.21577	-11.4813		0.24722	-9.86968		0.23302	-11.5642		0.207	-10.5262		35.6289	0.01036		36.0305	0.000384311		33.6448	0.01677		35.5301	0.00711
0.21646	-11.4884		0.24801	-9.87467		0.23377	-11.5681		0.20766	-10.5312		35.6455	0.01044		36.0472	0.00038769		33.6615	0.0169		35.5467	0.00716
0.21715	-11.4939		0.24881	-9.88018		0.23452	-11.5718		0.20833	-10.5354		35.6622	0.01052		36.0638	0.000391097		33.6781	0.01704		35.5634	0.00721
0.21784	-11.5033		0.2496	-9.88614		0.23527	-11.5777		0.209	-10.5388		35.6789	0.0106		36.0805	0.000394536		33.6948	0.01718		35.58	0.00726
0.21854	-11.5093		0.2504	-9.89352		0.23602	-11.5818		0.20966	-10.5446		35.6955	0.01069		36.0972	0.000398002		33.7115	0.01731		35.5967	0.00731
0.21923	-11.5171		0.25119	-9.89799		0.23677	-11.5848		0.21033	-10.5495		35.7122	0.01077		36.1138	0.000401498		33.7281	0.01745		35.6134	0.00736
0.21992	-11.5226		0.25198	-9.90134		0.23752	-11.5893		0.21099	-10.5548		35.7289	0.01085		36.1305	0.000405027		33.7448	0.01759		35.63	0.00741
0.22062	-11.5267		0.25278	-9.90689		0.23827	-11.5932		0.21166	-10.5588		35.7456	0.01093		36.1472	0.000408584		33.7615	0.01773		35.6467	0.00746
0.22131	-11.5332		0.25357	-9.91268		0.23902	-11.5968		0.21233	-10.5643		35.7622	0.01102		36.1638	0.000412175		33.7781	0.01787		35.6634	0.00751
0.222	-11.5403		0.25437	-9.91761		0.23977	-11.6013		0.21299	-10.5695		35.7789	0.0111		36.1805	0.000415794		33.7948	0.01801		35.68	0.00756
0.2227	-11.5451		0.25516	-9.92284		0.24052	-11.6053		0.21366	-10.5759		35.7955	0.01119		36.1972	0.000419447		33.8115	0.01816		35.6967	0.00762
0.22339	-11.5494		0.25596	-9.92821		0.24127	-11.6093		0.21432	-10.5813		35.8122	0.01128		36.2138	0.000423129		33.8281	0.0183		35.7134	0.00767
0.22408	-11.5561		0.25675	-9.93325		0.24201	-11.6116		0.21499	-10.5855		35.8289	0.01136		36.2305	0.000426843		33.8448	0.01845		35.73	0.00772
0.22477	-11.5626		0.25755	-9.93816		0.24276	-11.6153		0.21566	-10.5895		35.8456	0.01145		36.2471	0.000430592		33.8614	0.01859		35.7467	0.00777
0.22547	-11.5673		0.25834	-9.93994		0.24351	-11.6189		0.21632	-10.5946		35.8622	0.01154		36.2638	0.000434371		33.8781	0.01874		35.7634	0.00783
0.22616	-11.5729		0.25913	-9.94383		0.24426	-11.6233		0.21699	-10.5993		35.8789	0.01163		36.2805	0.000438182		33.8948	0.01889		35.78	0.00788
0.22685	-11.5805		0.25993	-9.94913		0.24501	-11.6244		0.21765	-10.6032		35.8955	0.01172		36.2971	0.000442029		33.9115	0.01904		35.7967	0.00793
0.22755	-11.5882		0.26072	-9.95381		0.24576	-11.6289		0.21832	-10.6077		35.9122	0.01181		36.3138	0.000445907		33.9281	0.01919		35.8133	0.00799
0.22824	-11.5937		0.26152	-9.95698		0.24651	-11.6334		0.21899	-10.6129		35.9289	0.0119		36.3305	0.000449819		33.9448	0.01935		35.83	0.00804
0.22893	-11.598		0.26231	-9.9613		0.24726	-11.6386		0.21965	-10.6178		35.9455	0.01199		36.3471	0.000453767		33.9615	0.0195		35.8467	0.0081
0.22963	-11.604		0.26311	-9.967		0.24801	-11.6438		0.22032	-10.6217		35.9622	0.01208		36.3638	0.000457746		33.9781	0.01966		35.8633	0.00815
0.23032	-11.6099		0.2639	-9.97283		0.24876	-11.6478		0.22098	-10.6258		35.9789	0.01217		36.3805	0.000461763		33.9948	0.01981		35.88	0.00821
0.23101	-11.6154		0.2647	-9.97964		0.24951	-11.6511		0.22165	-10.6315		35.9955	0.01227		36.3971	0.000465812		34.0115	0.01997		35.8967	0.00826
0.23171	-11.6194		0.26549	-9.98498		0.25026	-11.656		0.22232	-10.6375		36.0122	0.01236		36.4138	0.000469898		34.0281	0.02013		35.9134	0.00832
0.2324	-11.6224		0.26628	-9.98931		0.25101	-11.6577		0.22298	-10.6409		36.0289	0.01246		36.4305	0.00047402		34.0448	0.02029		35.93	0.00838
0.23309	-11.6272		0.26708	-9.99452		0.25175	-11.6608		0.22365	-10.6453		36.0455	0.01255		36.4471	0.000478177		34.0615	0.02045		35.9467	0.00843
0.23378	-11.6334		0.26787	-10.0008		0.2525	-11.6652		0.22431	-10.649		36.0622	0.01265		36.4638	0.000482368		34.0781	0.02061		35.9633	0.00849
0.23448	-11.636		0.26867	-10.0064		0.25325	-11.67		0.22498	-10.6534		36.0789	0.01275		36.4805	0.000486598		34.0948	0.02078		35.98	0.00855
0.23517	-11.6403		0.26946	-10.0115		0.254	-11.6744		0.22565	-10.6586		36.0955	0.01285		36.4971	0.000490865		34.1114	0.02094		35.9967	0.00861
0.23586	-11.646		0.27026	-10.0183		0.25475	-11.6776		0.22631	-10.6643		36.1122	0.01294		36.5138	0.000495168		34.1281	0.02111		36.0134	0.00866
0.23656	-11.6517		0.27105	-10.0239		0.2555	-11.6819		0.22698	-10.6682		36.1289	0.01304		36.5305	0.000499509		34.1448	0.02128		36.03	0.00872
0.23725	-11.6587		0.27185	-10.0282		0.25625	-11.6852		0.22764	-10.672		36.1455	0.01314		36.5471	0.000503884		34.1614	0.02145		36.0467	0.00878
0.23794	-11.6639		0.27264	-10.0339		0.257	-11.6882		0.22831	-10.6762		36.1622	0.01325		36.5771	0.000511862		34.1781	0.02162		36.0633	0.00884
0.23864	-11.6716		0.27343	-10.0387		0.25775	-11.69		0.22898	-10.6803		36.1789	0.01335		36.5938	0.000516347		34.1947	0.02179		36.08	0.0089
0.23933	-11.6788		0.27423	-10.0429		0.2585	-11.6921		0.22964	-10.6844		36.1955	0.01345		36.6105	0.000520868		34.2114	0.02196		36.0967	0.00896
0.24002	-11.6853		0.27502	-10.0478		0.25925	-11.6954		0.23031	-10.687		36.2122	0.01355		36.6271	0.000525431		34.2281	0.02213		36.1133	0.00902
0.24071	-11.6917		0.27582	-10.0521		0.26	-11.6954		0.23097	-10.691		36.2289	0.01366		36.6438	0.000530034		34.2447	0.02231		36.13	0.00909
0.24141	-11.6975		0.27661	-10.0565		0.26074	-11.6977		0.23164	-10.6965		36.2455	0.01376		36.6605	0.000534676		34.2614	0.02249		36.1467	0.00915
0.2421	-11.7017		0.27741	-10.0632		0.26149	-11.6991		0.23231	-10.7015		36.2622	0.01387		36.6771	0.000539358		34.2781	0.02267		36.1634	0.00921
0.24279	-11.7075		0.2782	-10.0701		0.26224	-11.7024		0.23297	-10.7039		36.2789	0.01397		36.6938	0.000544079		34.2947	0.02285		36.18	0.00927
0.24349	-11.711		0.279	-10.0749		0.26299	-11.7044		0.23364	-10.7067		36.2955	0.01408		36.7105	0.000548842		34.3114	0.02303		36.1967	0.00934
0.24418	-11.7147		0.27979	-10.0794		0.26374	-11.708		0.2343	-10.7096		36.3122	0.01419		36.7272	0.000553647		34.3281	0.02321		36.2133	0.0094
0.24487	-11.7183		0.28058	-10.0855		0.26449	-11.7098		0.23497	-10.7131		36.3289	0.0143		36.7438	0.000558491		34.3447	0.02339		36.23	0.00946
0.24557	-11.7221		0.28138	-10.092		0.26524	-11.7128		0.23564	-10.7165		36.3455	0.01441		36.7605	0.000563379		34.3614	0.02358		36.2467	0.00953
0.24626	-11.7257		0.28217	-10.0977		0.26599	-11.7135		0.2363	-10.7194		36.3622	0.01452		36.7771	0.00056831		34.3781	0.02377		36.2634	0.00959
0.24695	-11.729		0.28297	-10.1019		0.26674	-11.7152		0.23697	-10.7233		36.3789	0.01463		36.7938	0.00057328		34.3947	0.02396		36.28	0.00966
0.24765	-11.7327		0.28376	-10.1065		0.26749	-11.7169		0.23763	-10.728		36.3955	0.01474		36.8105	0.000578296		34.4114	0.02415		36.2967	0.00972
0.24834	-11.7368		0.28456	-10.1111		0.26824	-11.7205		0.2383	-10.7304		36.4122	0.01486		36.8272	0.000583356		34.4281	0.02434		36.3133	0.00979
0.24903	-11.7406		0.28535	-10.1166		0.26899	-11.7214		0.23897	-10.7328		36.4288	0.01497		36.8438	0.000588456		34.4447	0.02453		36.33	0.00985
0.24972	-11.7449		0.28615	-10.1205		0.26974	-11.7256		0.23963	-10.737		36.4455	0.01508		36.8605	0.000593603		34.4614	0.02472		36.3467	0.00992
0.25042	-11.7495		0.28694	-10.1242		0.27048	-11.7266		0.2403	-10.74		36.4622	0.0152		36.8772	0.000598795		34.4781	0.02492		36.3633	0.00999
0.25111	-11.7561		0.28773	-10.1287		0.27123	-11.7269		0.24096	-10.7446		36.4789	0.01532		36.8938	0.000604031		34.4947	0.02512		36.38	0.01006
0.2518	-11.7613		0.28853	-10.1332		0.27198	-11.7294		0.24163	-10.748		36.4955	0.01543		36.9105	0.00060931		34.5114	0.02532		36.3967	0.01013
0.2525	-11.767		0.28932	-10.1384		0.27273	-11.7331		0.2423	-10.7509		36.5122	0.01555		36.9271	0.000614637		34.5281	0.02552		36.4134	0.01019
0.25319	-11.7711		0.29012	-10.1452		0.27348	-11.7343		0.24296	-10.7524		36.5288	0.01567		36.9438	0.000620011		34.5447	0.02572		36.43	0.01026
0.25388	-11.7749		0.29091	-10.152		0.27423	-11.7368		0.24363	-10.7568		36.5455	0.01579		36.9605	0.000625427		34.5614	0.02592		36.4467	0.01033
0.25458	-11.7786		0.29171	-10.1581		0.27498	-11.7403		0.24429	-10.7606		36.5622	0.01591		36.9772	0.000630894		34.5781	0.02613		36.4634	0.0104
0.25527	-11.7806		0.2925	-10.1628		0.27573	-11.7427		0.24496	-10.7654		36.5788	0.01603		36.9938	0.000636407		34.5947	0.02634		36.48	0.01047
0.25596	-11.782		0.2933	-10.1671		0.27648	-11.7475		0.24563	-10.7679		36.5955	0.01616		37.0105	0.000641969		34.6114	0.02655		36.4967	0.01054
0.25665	-11.7835		0.29409	-10.1708		0.27723	-11.7514		0.24629	-10.7715		36.6122	0.01628		37.0272	0.000647578		34.6281	0.02676		36.5134	0.01062
0.25735	-11.7858		0.29488	-10.1749		0.27798	-11.7543		0.24696	-10.7758		36.6288	0.01641		37.0438	0.000653235		34.6447	0.02697		36.53	0.01069
0.25804	-11.7891		0.29568	-10.1798		0.27873	-11.7617		0.24762	-10.7784		36.6455	0.01653		37.0605	0.000658942		34.6614	0.02718		36.5467	0.01076
0.25873	-11.793		0.29647	-10.1833		0.27948	-11.7654		0.24829	-10.7808		36.6621	0.01666		37.0938	0.000670503		34.6781	0.0274		36.5633	0.01083
0.25943	-11.7954		0.29727	-10.1873		0.28022	-11.7685		0.24896	-10.7843		36.6788	0.01679		37.1105	0.000676358		34.6947	0.02761		36.58	0.01091
0.26012	-11.7984		0.29806	-10.1921		0.28097	-11.7713		0.24962	-10.7881		36.6955	0.01691		37.1272	0.000682261		34.7114	0.02783		36.5967	0.01098
0.26081	-11.8021		0.29886	-10.1946		0.28172	-11.7733		0.25029	-10.793		36.7121	0.01704		37.1438	0.000688217		34.7281	0.02805		36.6133	0.01106
0.26151	-11.8055		0.29965	-10.198		0.28247	-11.7767		0.25095	-10.7974		36.7288	0.01717		37.1605	0.000694225		34.7447	0.02827		36.63	0.01113
0.2622	-11.8098		0.30045	-10.2001		0.28322	-11.779		0.25162	-10.8024		36.7455	0.01731		37.1772	0.000700282		34.7614	0.0285		36.6467	0.01121
0.26289	-11.8138		0.30124	-10.206		0.28397	-11.7795		0.25229	-10.8051		36.7621	0.01744		37.1938	0.000706394		34.7781	0.02872		36.6633	0.01128
0.26359	-11.8186		0.30203	-10.2103		0.28472	-11.7829		0.25295	-10.8103		36.7788	0.01757		37.2105	0.000712558		34.7947	0.02895		36.68	0.01136
0.26428	-11.822		0.30283	-10.2149		0.28547	-11.7854		0.25362	-10.8132		36.7955	0.01771		37.2272	0.000718773		34.8114	0.02918		36.6967	0.01144
0.26497	-11.8255		0.30362	-10.2181		0.28622	-11.7874		0.25428	-10.815		36.8121	0.01784		37.2438	0.000725044		34.8281	0.02941		36.7133	0.01151
0.26566	-11.831		0.30442	-10.2228		0.28697	-11.7889		0.25495	-10.8178		36.8288	0.01798		37.2605	0.000731366		34.8447	0.02964		36.73	0.01159
0.26636	-11.8328		0.30521	-10.2279		0.28772	-11.7935		0.25562	-10.8214		36.8454	0.01812		37.2772	0.000737745		34.8614	0.02988		36.7467	0.01167
0.26705	-11.834		0.30601	-10.2325		0.28847	-11.7941		0.25628	-10.8253		36.8621	0.01825		37.2938	0.00074418		34.8781	0.03011		36.7633	0.01175
0.26774	-11.8364		0.3068	-10.2357		0.28922	-11.7976		0.25695	-10.8293		36.8788	0.01839		37.3105	0.000750667		34.8947	0.03035		36.78	0.01183
0.26844	-11.8405		0.3076	-10.2388		0.28996	-11.8001		0.25761	-10.8313		36.8954	0.01853		37.3272	0.000757209		34.9114	0.03059		36.7966	0.01191
0.26913	-11.8441		0.30839	-10.2421		0.29071	-11.8008		0.25828	-10.8366		36.9121	0.01868		37.3438	0.000763811		34.928	0.03083		36.8133	0.01199
0.26982	-11.8491		0.30918	-10.2461		0.29146	-11.801		0.25895	-10.842		36.9288	0.01882		37.3605	0.000770467		34.9447	0.03107		36.83	0.01207
0.27052	-11.8524		0.30998	-10.2485		0.29221	-11.8038		0.25961	-10.8466		36.9454	0.01896		37.3772	0.000777183		34.9614	0.03132		36.8466	0.01215
0.27121	-11.8552		0.31077	-10.2517		0.29296	-11.8046		0.26028	-10.8482		36.9621	0.01911		37.3938	0.000783954		34.978	0.03157		36.8633	0.01223
0.2719	-11.8595		0.31157	-10.2574		0.29371	-11.8068		0.26094	-10.8528		36.9788	0.01925		37.4105	0.000790786		34.9947	0.03182		36.88	0.01232
0.27259	-11.8657		0.31236	-10.2629		0.29446	-11.8103		0.26161	-10.8555		36.9954	0.0194		37.4271	0.000797674		35.0114	0.03207		36.8967	0.0124
0.27329	-11.8714		0.31316	-10.2694		0.29521	-11.8093		0.26228	-10.8608		37.0121	0.01955		37.4438	0.000804624		35.028	0.03232		36.9133	0.01248
0.27398	-11.8746		0.31395	-10.274		0.29596	-11.8105		0.26294	-10.866		37.0288	0.0197		37.4605	0.000811631		35.0447	0.03258		36.93	0.01257
0.27467	-11.8787		0.31475	-10.2801		0.29671	-11.8133		0.26361	-10.8696		37.0454	0.01985		37.4772	0.000818701		35.0614	0.03283		36.9466	0.01265
0.27537	-11.8829		0.31554	-10.2838		0.29746	-11.8113		0.26427	-10.8718		37.0621	0.02		37.4938	0.000825833		35.078	0.03309		36.9633	0.01274
0.27606	-11.8871		0.31633	-10.2898		0.29821	-11.8135		0.26494	-10.8741		37.0788	0.02015		37.5105	0.000833022		35.0947	0.03335		36.98	0.01282
0.27675	-11.892		0.31713	-10.294		0.29896	-11.815		0.26561	-10.8783		37.0954	0.02031		37.5271	0.000840277		35.1114	0.03362		36.9966	0.01291
0.27745	-11.8964		0.31792	-10.2986		0.2997	-11.8165		0.26627	-10.8836		37.1121	0.02046		37.5438	0.000847589		35.128	0.03388		37.0133	0.013
0.27814	-11.8998		0.31872	-10.3018		0.30045	-11.8193		0.26694	-10.8865		37.1288	0.02062		37.5605	0.000854969		35.1447	0.03415		37.03	0.01309
0.27883	-11.9037		0.31951	-10.3062		0.3012	-11.8219		0.2676	-10.8879		37.1454	0.02077		37.5772	0.000862413		35.1614	0.03442		37.0466	0.01318
0.27953	-11.908		0.32031	-10.3101		0.30195	-11.8232		0.26827	-10.8902		37.1621	0.02093		37.5938	0.000869916		35.178	0.03469		37.0633	0.01326
0.28022	-11.9106		0.3211	-10.3135		0.3027	-11.8267		0.26894	-10.8937		37.1788	0.02109		37.6105	0.000877488		35.1947	0.03496		37.08	0.01335
0.28091	-11.9138		0.3219	-10.3179		0.30345	-11.8299		0.2696	-10.8959		37.1954	0.02125		37.6271	0.00088512		35.2114	0.03524		37.0966	0.01344
0.2816	-11.9174		0.32269	-10.323		0.3042	-11.8328		0.27027	-10.8985		37.2121	0.02142		37.6438	0.000892823		35.2281	0.03551		37.1133	0.01353
0.2823	-11.9198		0.32348	-10.327		0.30495	-11.8347		0.27093	-10.9038		37.2288	0.02158		37.6605	0.000900587		35.2447	0.03579		37.13	0.01363
0.28299	-11.9229		0.32428	-10.3299		0.3057	-11.8365		0.2716	-10.9099		37.2454	0.02174		37.6771	0.000908423		35.2614	0.03608		37.1466	0.01372
0.28368	-11.9258		0.32507	-10.335		0.30645	-11.8361		0.27227	-10.9137		37.2621	0.02191		37.6938	0.000916321		35.2781	0.03636		37.1633	0.01381
0.28438	-11.928		0.32587	-10.3397		0.3072	-11.8375		0.27293	-10.916		37.2788	0.02208		37.7105	0.000924292		35.2947	0.03665		37.18	0.0139
0.28507	-11.9306		0.32666	-10.3437		0.30795	-11.8404		0.2736	-10.9186		37.2954	0.02224		37.7271	0.000932331		35.3114	0.03694		37.1966	0.014
0.28576	-11.9322		0.32746	-10.3483		0.3087	-11.8433		0.27426	-10.9232		37.3121	0.02241		37.7438	0.000940434		35.3281	0.03723		37.2133	0.01409
0.28646	-11.9323		0.32825	-10.3514		0.30944	-11.8464		0.27493	-10.9268		37.3288	0.02259		37.7605	0.000948612		35.3447	0.03752		37.23	0.01419
0.28715	-11.9348		0.32905	-10.3559		0.31019	-11.8501		0.2756	-10.9294		37.3454	0.02276		37.7771	0.00095686		35.3614	0.03781		37.2466	0.01428
0.28784	-11.9382		0.32984	-10.3599		0.31094	-11.8551		0.27626	-10.9335		37.3621	0.02293		37.7938	0.000965174		35.3781	0.03811		37.2633	0.01438
0.28853	-11.9409		0.33063	-10.3618		0.31169	-11.8597		0.27693	-10.938		37.3788	0.02311		37.8105	0.000973564		35.3947	0.03841		37.28	0.01448
0.28923	-11.9437		0.33143	-10.3648		0.31244	-11.8623		0.27759	-10.9412		37.3954	0.02328		37.8271	0.000982021		35.4114	0.03871		37.2966	0.01457
0.28992	-11.9444		0.33222	-10.3672		0.31319	-11.8631		0.27826	-10.9448		37.4121	0.02346		37.8438	0.000990556		35.4281	0.03902		37.3133	0.01467
0.29061	-11.9476		0.33302	-10.371		0.31394	-11.8674		0.27893	-10.9473		37.4288	0.02364		37.8605	0.000999164		35.4447	0.03933		37.33	0.01477
0.29131	-11.9481		0.33381	-10.3748		0.31469	-11.8711		0.27959	-10.9481		37.4455	0.02382		37.8771	0.00101		35.4614	0.03963		37.3466	0.01487
0.292	-11.9477		0.33461	-10.3786		0.31544	-11.8729		0.28026	-10.9504		37.4621	0.024		37.8938	0.00102		35.4781	0.03995		37.3633	0.01497
0.29269	-11.9506		0.3354	-10.3816		0.31619	-11.8756		0.28092	-10.9552		37.4788	0.02418		37.9105	0.00103		35.4947	0.04026		37.38	0.01507
0.29339	-11.9513		0.3362	-10.3851		0.31694	-11.8778		0.28159	-10.9593		37.4954	0.02437		37.9271	0.00103		35.5114	0.04058		37.3966	0.01517
0.29408	-11.9526		0.33699	-10.3878		0.31769	-11.8807		0.28226	-10.9618		37.5121	0.02455		37.9438	0.00104		35.5281	0.04089		37.4133	0.01528
0.29477	-11.954		0.33778	-10.3901		0.31844	-11.8819		0.28292	-10.9629		37.5288	0.02474		37.9605	0.00105		35.5447	0.04122		37.43	0.01538
0.29547	-11.9574		0.33858	-10.3931		0.31918	-11.8833		0.28359	-10.966		37.5454	0.02493		37.9771	0.00106		35.5614	0.04154		37.4466	0.01548
0.29616	-11.9588		0.33937	-10.3956		0.31993	-11.8854		0.28425	-10.971		37.5621	0.02512		37.9938	0.00107		35.578	0.04187		37.4633	0.01559
0.29685	-11.9605		0.34017	-10.4003		0.32068	-11.8897		0.28492	-10.974		37.5788	0.02531		38.0105	0.00108		35.5947	0.0422		37.48	0.01569
0.29754	-11.9636		0.34096	-10.4038		0.32143	-11.8909		0.28559	-10.9759		37.5954	0.0255		38.0271	0.00109		35.6114	0.04253		37.4966	0.0158
0.29824	-11.9662		0.34176	-10.4057		0.32218	-11.8915		0.28625	-10.9795		37.6121	0.02569		38.0438	0.0011		35.6281	0.04286		37.5133	0.0159
0.29893	-11.9682		0.34255	-10.4117		0.32293	-11.8934		0.28692	-10.9839		37.6288	0.02589		38.0605	0.00111		35.6447	0.0432		37.53	0.01601
0.29962	-11.9714		0.34335	-10.4162		0.32368	-11.8974		0.28758	-10.9849		37.6454	0.02608		38.0771	0.00112		35.6614	0.04354		37.5466	0.01612
0.30032	-11.974		0.34414	-10.4176		0.32443	-11.8996		0.28825	-10.9848		37.6621	0.02628		38.0938	0.00113		35.678	0.04388		37.5633	0.01623
0.30101	-11.9764		0.34493	-10.4214		0.32518	-11.904		0.28892	-10.9879		37.6788	0.02648		38.1105	0.00114		35.6947	0.04422		37.58	0.01634
0.3017	-11.9779		0.34573	-10.4244		0.32593	-11.9085		0.28958	-10.9915		37.6955	0.02668		38.1271	0.00115		35.7114	0.04457		37.5966	0.01645
0.3024	-11.9795		0.34652	-10.4259		0.32668	-11.9103		0.29025	-10.9947		37.7121	0.02689		38.1438	0.00116		35.7281	0.04492		37.6133	0.01656
0.30309	-11.9843		0.34732	-10.4276		0.32743	-11.9124		0.29091	-10.9971		37.7288	0.02709		38.1604	0.00117		35.7447	0.04527		37.63	0.01667
0.30378	-11.9869		0.34811	-10.4294		0.32818	-11.9145		0.29158	-10.9994		37.7455	0.0273		38.1771	0.00118		35.7614	0.04563		37.6466	0.01678
0.30447	-11.9897		0.34891	-10.4326		0.32892	-11.9141		0.29225	-11.0012		37.7621	0.0275		38.1938	0.00119		35.7781	0.04598		37.6633	0.01689
0.30517	-11.9908		0.3497	-10.4371		0.32967	-11.9136		0.29291	-11.0034		37.7788	0.02771		38.2104	0.0012		35.7947	0.04634		37.68	0.01701
0.30586	-11.9907		0.3505	-10.4433		0.33042	-11.9146		0.29358	-11.0075		37.7955	0.02792		38.2271	0.00121		35.8114	0.04671		37.6966	0.01712
0.30655	-11.9931		0.35129	-10.4478		0.33117	-11.9152		0.29424	-11.0109		37.8121	0.02814		38.2438	0.00122		35.8281	0.04707		37.7133	0.01724
0.30725	-11.9966		0.35208	-10.4525		0.33192	-11.9179		0.29491	-11.0134		37.8288	0.02835		38.2604	0.00123		35.8447	0.04744		37.73	0.01735
0.30794	-12.0003		0.35288	-10.4566		0.33267	-11.9197		0.29558	-11.0173		37.8454	0.02856		38.2771	0.00124		35.8614	0.04781		37.7466	0.01747
0.30863	-12.0039		0.35367	-10.4623		0.33342	-11.9203		0.29624	-11.0211		37.8621	0.02878		38.2938	0.00125		35.8781	0.04819		37.7633	0.01759
0.30933	-12.006		0.35447	-10.4638		0.33417	-11.9212		0.29691	-11.0252		37.8788	0.029		38.3104	0.00126		35.8947	0.04857		37.78	0.01771
0.31002	-12.0097		0.35526	-10.4696		0.33492	-11.9238		0.29757	-11.0286		37.8954	0.02922		38.3271	0.00127		35.9114	0.04895		37.7966	0.01783
0.31071	-12.0122		0.35606	-10.4737		0.33567	-11.926		0.29824	-11.0323		37.9121	0.02944		38.3438	0.00128		35.9281	0.04933		37.8133	0.01794
0.31141	-12.0142		0.35685	-10.4779		0.33642	-11.9255		0.29891	-11.0343		37.9288	0.02966		38.3604	0.00129		35.9447	0.04972		37.83	0.01807
0.3121	-12.0157		0.35765	-10.481		0.33717	-11.9279		0.29957	-11.0356		37.9454	0.02989		38.3771	0.00131		35.9614	0.0501		37.8466	0.01819
0.31279	-12.0169		0.35844	-10.4857		0.33792	-11.9286		0.30024	-11.0362		37.9621	0.03011		38.3937	0.00132		35.9781	0.0505		37.8633	0.01831
0.31348	-12.0181		0.35923	-10.4894		0.33866	-11.9292		0.3009	-11.037		37.9788	0.03034		38.4104	0.00133		35.9947	0.05089		37.88	0.01843
0.31418	-12.0195		0.36003	-10.493		0.33941	-11.9284		0.30157	-11.0387		37.9954	0.03057		38.4271	0.00134		36.0114	0.05129		37.8966	0.01856
0.31487	-12.0224		0.36082	-10.4949		0.34016	-11.9315		0.30224	-11.0423		38.0121	0.03081		38.4437	0.00135		36.0281	0.05169		37.9133	0.01868
0.31556	-12.0257		0.36162	-10.4961		0.34091	-11.9339		0.3029	-11.0448		38.0288	0.03104		38.4604	0.00136		36.0447	0.05209		37.9299	0.01881
0.31626	-12.0279		0.36241	-10.5008		0.34166	-11.9361		0.30357	-11.046		38.0454	0.03127		38.477	0.00138		36.0614	0.0525		37.9466	0.01893
0.31695	-12.032		0.36321	-10.5043		0.34241	-11.9367		0.30423	-11.0494		38.0621	0.03151		38.4937	0.00139		36.0781	0.05291		37.9633	0.01906
0.31764	-12.0352		0.364	-10.5081		0.34316	-11.9384		0.3049	-11.052		38.0788	0.03175		38.5104	0.0014		36.0947	0.05333		37.9799	0.01919
0.31834	-12.0384		0.3648	-10.5128		0.34391	-11.9383		0.30557	-11.0541		38.0954	0.03199		38.5271	0.00141		36.1114	0.05374		37.9966	0.01932
0.31903	-12.0415		0.36559	-10.5188		0.34466	-11.9369		0.30623	-11.0568		38.1121	0.03223		38.5437	0.00142		36.1281	0.05416		38.0133	0.01945
0.31972	-12.0417		0.36638	-10.5252		0.34541	-11.9379		0.3069	-11.0591		38.1288	0.03248		38.5604	0.00144		36.1448	0.05459		38.0299	0.01958
0.32041	-12.0436		0.36718	-10.5291		0.34616	-11.9401		0.30756	-11.0612		38.1455	0.03272		38.5771	0.00145		36.1614	0.05501		38.0466	0.01971
0.32111	-12.0465		0.36797	-10.5323		0.34691	-11.9409		0.30823	-11.0645		38.1621	0.03297		38.5937	0.00146		36.1781	0.05544		38.0633	0.01984
0.3218	-12.0493		0.36877	-10.5352		0.34766	-11.9442		0.3089	-11.0683		38.1788	0.03322		38.6104	0.00147		36.1948	0.05588		38.0799	0.01997
0.32249	-12.0518		0.36956	-10.5362		0.3484	-11.9464		0.30956	-11.0709		38.1955	0.03347		38.6271	0.00149		36.2114	0.05631		38.0966	0.02011
0.32319	-12.0545		0.37036	-10.5396		0.34915	-11.9471		0.31023	-11.0737		38.2121	0.03372		38.6437	0.0015		36.2281	0.05675		38.1133	0.02024
0.32388	-12.0548		0.37115	-10.5431		0.3499	-11.9497		0.31089	-11.0767		38.2288	0.03398		38.6604	0.00151		36.2448	0.05719		38.13	0.02038
0.32457	-12.0571		0.37195	-10.5458		0.35065	-11.9504		0.31156	-11.0786		38.2455	0.03424		38.6771	0.00152		36.2614	0.05764		38.1466	0.02051
0.32527	-12.0598		0.37274	-10.5468		0.3514	-11.9522		0.31223	-11.0806		38.2621	0.0345		38.6937	0.00154		36.2781	0.05809		38.1633	0.02065
0.32596	-12.0611		0.37353	-10.5506		0.35215	-11.9546		0.31289	-11.0822		38.2788	0.03476		38.7104	0.00155		36.2948	0.05854		38.18	0.02079
0.32665	-12.0621		0.37433	-10.5542		0.3529	-11.9563		0.31356	-11.0831		38.2955	0.03502		38.7271	0.00156		36.3114	0.059		38.1966	0.02093
0.32735	-12.064		0.37512	-10.5579		0.35365	-11.9573		0.31422	-11.0838		38.3122	0.03528		38.7437	0.00158		36.3281	0.05946		38.2133	0.02107
0.32804	-12.0652		0.37592	-10.5597		0.3544	-11.9583		0.31489	-11.0856		38.3288	0.03555		38.7604	0.00159		36.3447	0.05992		38.23	0.02121
0.32873	-12.067		0.37671	-10.5625		0.35515	-11.9611		0.31556	-11.0885		38.3455	0.03582		38.7771	0.00161		36.3614	0.06039		38.2466	0.02135
0.32942	-12.0703		0.37751	-10.5655		0.3559	-11.9626		0.31622	-11.0928		38.3621	0.03609		38.7938	0.00162		36.3781	0.06086		38.2633	0.0215
0.33012	-12.0745		0.3783	-10.5691		0.35665	-11.9634		0.31689	-11.0962		38.3788	0.03636		38.8104	0.00163		36.3948	0.06134		38.28	0.02164
0.33081	-12.0772		0.3791	-10.5734		0.3574	-11.9647		0.31755	-11.0998		38.3955	0.03664		38.8271	0.00165		36.4114	0.06181		38.2966	0.02178
0.3315	-12.0778		0.37989	-10.5782		0.35814	-11.9678		0.31822	-11.1027		38.4121	0.03691		38.8438	0.00166		36.4281	0.06229		38.3133	0.02193
0.3322	-12.0791		0.38068	-10.5816		0.35889	-11.9692		0.31889	-11.1056		38.4288	0.03719		38.8604	0.00168		36.4447	0.06278		38.33	0.02208
0.33289	-12.0799		0.38148	-10.5823		0.35964	-11.9709		0.31955	-11.1095		38.4455	0.03747		38.8771	0.00169		36.4614	0.06327		38.3466	0.02223
0.33358	-12.0808		0.38227	-10.5876		0.36039	-11.9716		0.32022	-11.1133		38.4621	0.03776		38.8937	0.00171		36.4781	0.06376		38.3633	0.02237
0.33428	-12.0838		0.38307	-10.5896		0.36114	-11.9718		0.32088	-11.1164		38.4788	0.03804		38.9104	0.00172		36.4947	0.06426		38.38	0.02252
0.33497	-12.0864		0.38386	-10.5935		0.36189	-11.9727		0.32155	-11.119		38.4955	0.03833		38.9271	0.00173		36.5114	0.06476		38.3966	0.02267
0.33566	-12.0884		0.38466	-10.5973		0.36264	-11.9747		0.32222	-11.1215		38.5121	0.03862		38.9438	0.00175		36.5281	0.06526		38.4133	0.02283
0.33635	-12.09		0.38545	-10.6		0.36339	-11.9777		0.32288	-11.1236		38.5288	0.03891		38.9604	0.00176		36.5447	0.06577		38.43	0.02298
0.33705	-12.0924		0.38625	-10.6042		0.36414	-11.9804		0.32355	-11.1259		38.5454	0.0392		38.9771	0.00178		36.5614	0.06628		38.4466	0.02313
0.33774	-12.0942		0.38704	-10.6089		0.36489	-11.9838		0.32421	-11.129		38.5621	0.0395		38.9937	0.0018		36.5781	0.0668		38.4633	0.02329
0.33843	-12.0955		0.38783	-10.6132		0.36564	-11.9861		0.32488	-11.1309		38.5788	0.03979		39.0104	0.00181		36.5947	0.06732		38.48	0.02344
0.33913	-12.0973		0.38863	-10.6174		0.36639	-11.9874		0.32555	-11.1314		38.5954	0.04009		39.0271	0.00183		36.6114	0.06784		38.4967	0.0236
0.33982	-12.1008		0.38942	-10.6193		0.36714	-11.9878		0.32621	-11.1325		38.6121	0.0404		39.0438	0.00184		36.6281	0.06837		38.5133	0.02376
0.34051	-12.1039		0.39022	-10.6206		0.36788	-11.9882		0.32688	-11.1331		38.6288	0.0407		39.0604	0.00186		36.6447	0.0689		38.53	0.02392
0.34121	-12.1052		0.39101	-10.6242		0.36863	-11.9887		0.32754	-11.1336		38.6454	0.04101		39.0771	0.00187		36.6614	0.06943		38.5466	0.02408
0.3419	-12.1071		0.39181	-10.6283		0.36938	-11.9899		0.32821	-11.1361		38.6621	0.04132		39.0938	0.00189		36.6781	0.06997		38.5633	0.02424
0.34259	-12.1106		0.3926	-10.6327		0.37013	-11.9903		0.32888	-11.1385		38.6788	0.04163		39.1104	0.00191		36.6947	0.07052		38.58	0.0244
0.34329	-12.1136		0.3934	-10.6345		0.37088	-11.9909		0.32954	-11.1407		38.6954	0.04194		39.1271	0.00192		36.7114	0.07106		38.5966	0.02456
0.34398	-12.1156		0.39419	-10.6389		0.37163	-11.9926		0.33021	-11.144		38.7121	0.04226		39.1437	0.00194		36.7281	0.07162		38.6133	0.02473
0.34467	-12.1191		0.39498	-10.6427		0.37238	-11.9953		0.33087	-11.1479		38.7288	0.04258		39.1604	0.00196		36.7447	0.07217		38.63	0.02489
0.34536	-12.1206		0.39578	-10.6468		0.37313	-11.9979		0.33154	-11.152		38.7454	0.0429		39.1771	0.00197		36.7614	0.07273		38.6467	0.02506
0.34606	-12.1214		0.39657	-10.6498		0.37388	-11.9986		0.33221	-11.1557		38.7621	0.04322		39.1938	0.00199		36.7781	0.0733		38.6633	0.02523
0.34675	-12.1228		0.39737	-10.6531		0.37463	-12.0008		0.33287	-11.159		38.7788	0.04355		39.2104	0.00201		36.7947	0.07386		38.68	0.02539
0.34744	-12.125		0.39816	-10.656		0.37538	-12.0023		0.33354	-11.1624		38.7954	0.04387		39.2271	0.00202		36.8114	0.07444		38.6966	0.02556
0.34814	-12.1262		0.39896	-10.6593		0.37613	-12.0045		0.3342	-11.165		38.8121	0.0442		39.2437	0.00204		36.828	0.07502		38.7133	0.02573
0.34883	-12.1275		0.39975	-10.6629		0.37687	-12.0061		0.33487	-11.1671		38.8288	0.04454		39.2604	0.00206		36.8447	0.0756		38.73	0.02591
0.34952	-12.129		0.40054	-10.6674		0.37762	-12.0077		0.33554	-11.1695		38.8454	0.04487		39.2771	0.00208		36.8614	0.07618		38.7467	0.02608
0.35022	-12.1306		0.40134	-10.6712		0.37837	-12.0072		0.3362	-11.1712		38.8621	0.04521		39.2937	0.0021		36.878	0.07677		38.7633	0.02625
0.35091	-12.132		0.40213	-10.6764		0.37912	-12.008		0.33687	-11.1732		38.8787	0.04555		39.3104	0.00211		36.8947	0.07737		38.78	0.02643
0.3516	-12.1329		0.40293	-10.6799		0.37987	-12.01		0.33753	-11.1757		38.8954	0.04589		39.3271	0.00213		36.9114	0.07797		38.7966	0.0266
0.3523	-12.1353		0.40372	-10.682		0.38062	-12.0127		0.3382	-11.1782		38.9121	0.04624		39.3437	0.00215		36.928	0.07857		38.8133	0.02678
0.35299	-12.1389		0.40452	-10.6862		0.38137	-12.0151		0.33887	-11.1819		38.9288	0.04658		39.3604	0.00217		36.9447	0.07918		38.83	0.02696
0.35368	-12.1395		0.40531	-10.6891		0.38212	-12.0157		0.33953	-11.1866		38.9454	0.04693		39.3771	0.00219		36.9614	0.07979		38.8466	0.02714
0.35437	-12.1404		0.40611	-10.6937		0.38287	-12.0171		0.3402	-11.1909		38.9621	0.04729		39.3937	0.00221		36.978	0.08041		38.8633	0.02732
0.35507	-12.142		0.4069	-10.6984		0.38362	-12.018		0.34086	-11.1944		38.9787	0.04764		39.4104	0.00222		36.9947	0.08103		38.88	0.0275
0.35576	-12.1436		0.40769	-10.7032		0.38437	-12.0204		0.34153	-11.1983		38.9954	0.048		39.4271	0.00224		37.0114	0.08166		38.8966	0.02769
0.35645	-12.145		0.40849	-10.7087		0.38512	-12.0214		0.3422	-11.2025		39.0121	0.04836		39.4437	0.00226		37.028	0.08229		38.9133	0.02787
0.35715	-12.1462		0.40928	-10.7119		0.38587	-12.024		0.34286	-11.2062		39.0288	0.04872		39.4604	0.00228		37.0447	0.08293		38.93	0.02806
0.35784	-12.1488		0.41008	-10.7151		0.38661	-12.0269		0.34353	-11.2095		39.0454	0.04909		39.4771	0.0023		37.0614	0.08357		38.9466	0.02824
0.35853	-12.1494		0.41087	-10.7203		0.38736	-12.0278		0.34419	-11.2129		39.0621	0.04946		39.4937	0.00232		37.078	0.08422		38.9633	0.02843
0.35923	-12.1501		0.41167	-10.7239		0.38811	-12.0292		0.34486	-11.2161		39.0787	0.04983		39.5104	0.00234		37.0947	0.08487		38.98	0.02862
0.35992	-12.1517		0.41246	-10.7297		0.38886	-12.0306		0.34553	-11.2186		39.0954	0.0502		39.5271	0.00236		37.1114	0.08553		38.9966	0.02881
0.36061	-12.1539		0.41326	-10.7343		0.38961	-12.0325		0.34619	-11.222		39.1121	0.05058		39.5437	0.00238		37.128	0.08619		39.0133	0.029
0.3613	-12.155		0.41405	-10.7387		0.39036	-12.0337		0.34686	-11.2252		39.1287	0.05096		39.5604	0.0024		37.1447	0.08685		39.03	0.0292
0.362	-12.1584		0.41484	-10.7427		0.39111	-12.0341		0.34752	-11.2281		39.1454	0.05134		39.5771	0.00242		37.1614	0.08752		39.0466	0.02939
0.36269	-12.1608		0.41564	-10.7465		0.39186	-12.0334		0.34819	-11.2312		39.1621	0.05173		39.5937	0.00244		37.178	0.0882		39.0633	0.02959
0.36338	-12.1627		0.41643	-10.7499		0.39261	-12.0356		0.34886	-11.2343		39.1788	0.05212		39.6104	0.00247		37.1947	0.08888		39.08	0.02978
0.36408	-12.164		0.41723	-10.7532		0.39336	-12.0368		0.34952	-11.2369		39.1954	0.05251		39.6271	0.00249		37.2114	0.08957		39.0966	0.02998
0.36477	-12.1665		0.41802	-10.7585		0.39411	-12.0401		0.35019	-11.2388		39.2121	0.0529		39.6437	0.00251		37.228	0.09026		39.1133	0.03018
0.36546	-12.169		0.41882	-10.7619		0.39486	-12.0407		0.35085	-11.2423		39.2287	0.0533		39.6604	0.00253		37.2447	0.09096		39.13	0.03038
0.36616	-12.1709		0.41961	-10.7656		0.39561	-12.0404		0.35152	-11.2471		39.2454	0.0537		39.6771	0.00255		37.2614	0.09166		39.1466	0.03058
0.36685	-12.1733		0.42041	-10.7665		0.39635	-12.0406		0.35219	-11.251		39.2621	0.0541		39.6937	0.00257		37.278	0.09237		39.1633	0.03079
0.36754	-12.1741		0.4212	-10.7672		0.3971	-12.044		0.35285	-11.2536		39.2788	0.0545		39.7104	0.00259		37.2947	0.09308		39.1799	0.03099
0.36824	-12.1741		0.42199	-10.7691		0.39785	-12.046		0.35352	-11.2555		39.2954	0.05491		39.7271	0.00262		37.3113	0.0938		39.1966	0.0312
0.36893	-12.1748		0.42279	-10.7738		0.3986	-12.046		0.35418	-11.258		39.3121	0.05532		39.7437	0.00264		37.328	0.09452		39.2133	0.03141
0.36962	-12.1762		0.42358	-10.7738		0.39935	-12.0474		0.35485	-11.2604		39.3288	0.05574		39.7604	0.00266		37.3447	0.09525		39.2299	0.03162
0.37031	-12.1786		0.42438	-10.7766		0.4001	-12.0476		0.35552	-11.2613		39.3454	0.05616		39.7771	0.00269		37.3613	0.09598		39.2466	0.03183
0.37101	-12.1788		0.42517	-10.7776		0.40085	-12.0491		0.35618	-11.2618		39.3621	0.05658		39.7938	0.00271		37.378	0.09672		39.2633	0.03204
0.3717	-12.181		0.42597	-10.7785		0.4016	-12.0491		0.35685	-11.2638		39.3787	0.057		39.8104	0.00273		37.3947	0.09747		39.2799	0.03225
0.37239	-12.1828		0.42676	-10.7803		0.40235	-12.0492		0.35751	-11.2658		39.3954	0.05743		39.8271	0.00275		37.4113	0.09822		39.2966	0.03246
0.37309	-12.1846		0.42756	-10.7821		0.4031	-12.0487		0.35818	-11.267		39.4121	0.05786		39.8438	0.00278		37.428	0.09897		39.3133	0.03268
0.37378	-12.1862		0.42835	-10.7856		0.40385	-12.0503		0.35885	-11.2689		39.4288	0.05829		39.8604	0.0028		37.4447	0.09974		39.3299	0.0329
0.37447	-12.186		0.42914	-10.7894		0.4046	-12.0497		0.35951	-11.2712		39.4454	0.05872		39.8771	0.00283		37.4613	0.1005		39.3466	0.03312
0.37517	-12.1893		0.42994	-10.7939		0.40535	-12.0501		0.36018	-11.2743		39.4621	0.05916		39.8937	0.00285		37.478	0.10128		39.3633	0.03334
0.37586	-12.1917		0.43073	-10.7966		0.40609	-12.0513		0.36084	-11.277		39.4787	0.05961		39.9104	0.00288		37.4947	0.10206		39.3799	0.03356
0.37655	-12.1929		0.43153	-10.799		0.40684	-12.0522		0.36151	-11.279		39.4954	0.06005		39.9271	0.0029		37.5113	0.10284		39.3966	0.03378
0.37724	-12.1939		0.43232	-10.803		0.40759	-12.0541		0.36218	-11.2821		39.5121	0.0605		39.9437	0.00292		37.528	0.10363		39.4133	0.034
0.37794	-12.1957		0.43312	-10.8057		0.40834	-12.0562		0.36284	-11.2843		39.5287	0.06095		39.9604	0.00295		37.5447	0.10443		39.4299	0.03423
0.37863	-12.1966		0.43391	-10.8075		0.40909	-12.0581		0.36351	-11.286		39.5454	0.06141		39.9771	0.00297		37.5613	0.10523		39.4466	0.03446
0.37932	-12.1986		0.43471	-10.8112		0.40984	-12.0601		0.36417	-11.2877		39.5621	0.06187		39.9937	0.003		37.578	0.10604		39.4633	0.03469
0.38002	-12.199		0.4355	-10.8151		0.41059	-12.0612		0.36484	-11.2877		39.5787	0.06233		40.0104	0.00303		37.5947	0.10686		39.4799	0.03492
0.38071	-12.1998		0.43629	-10.8188		0.41134	-12.0624		0.36551	-11.2887		39.5954	0.06279		40.0271	0.00305		37.6113	0.10768		39.4966	0.03515
0.3814	-12.2018		0.43709	-10.822		0.41209	-12.0642		0.36617	-11.2912		39.6121	0.06326		40.0437	0.00308		37.628	0.10851		39.5132	0.03538
0.3821	-12.2024		0.43788	-10.8273		0.41284	-12.0654		0.36684	-11.2934		39.6287	0.06374		40.0604	0.0031		37.6447	0.10934		39.5299	0.03561
0.38279	-12.2024		0.43868	-10.8311		0.41359	-12.0682		0.3675	-11.2947		39.6454	0.06421		40.0771	0.00313		37.6613	0.11018		39.5466	0.03585
0.38348	-12.2034		0.43947	-10.8369		0.41434	-12.071		0.36817	-11.2946		39.6621	0.06469		40.0937	0.00316		37.678	0.11102		39.5632	0.03609
0.38418	-12.2054		0.44027	-10.8404		0.41509	-12.0728		0.36884	-11.2955		39.6787	0.06517		40.1104	0.00318		37.6947	0.11188		39.5799	0.03633
0.38487	-12.2071		0.44106	-10.8459		0.41583	-12.0736		0.3695	-11.2985		39.6954	0.06566		40.1271	0.00321		37.7113	0.11274		39.5966	0.03657
0.38556	-12.2069		0.44186	-10.8496		0.41658	-12.0747		0.37017	-11.3014		39.7121	0.06615		40.1437	0.00324		37.728	0.1136		39.6133	0.03681
0.38625	-12.2061		0.44265	-10.8544		0.41733	-12.0763		0.37083	-11.304		39.7287	0.06664		40.1604	0.00327		37.7447	0.11447		39.6299	0.03706
0.38695	-12.2084		0.44344	-10.8586		0.41808	-12.0781		0.3715	-11.3076		39.7454	0.06714		40.1771	0.0033		37.7613	0.11535		39.6466	0.0373
0.38764	-12.2099		0.44424	-10.8623		0.41883	-12.0787		0.37217	-11.3115		39.7621	0.06764		40.1937	0.00332		37.778	0.11623		39.6632	0.03755
0.38833	-12.2098		0.44503	-10.8682		0.41958	-12.0793		0.37283	-11.3142		39.7787	0.06815		40.2104	0.00335		37.7947	0.11713		39.6799	0.0378
0.38903	-12.2101		0.44583	-10.873		0.42033	-12.0804		0.3735	-11.3147		39.7954	0.06865		40.227	0.00338		37.8113	0.11802		39.6966	0.03805
0.38972	-12.2106		0.44662	-10.8778		0.42108	-12.0821		0.37416	-11.316		39.812	0.06916		40.2437	0.00341		37.828	0.11893		39.7132	0.0383
0.39041	-12.2107		0.44742	-10.8828		0.42183	-12.0833		0.37483	-11.3191		39.8287	0.06968		40.2604	0.00344		37.8447	0.11984		39.7299	0.03855
0.39111	-12.2128		0.44821	-10.8836		0.42258	-12.0842		0.3755	-11.3229		39.8454	0.0702		40.2771	0.00347		37.8613	0.12076		39.7466	0.03881
0.3918	-12.2133		0.44901	-10.8842		0.42333	-12.0864		0.37616	-11.3263		39.862	0.07072		40.2937	0.0035		37.878	0.12168		39.7632	0.03906
0.39249	-12.2126		0.4498	-10.8872		0.42408	-12.0871		0.37683	-11.3296		39.8787	0.07125		40.3104	0.00353		37.8947	0.12261		39.7799	0.03932
0.39318	-12.2128		0.45059	-10.8887		0.42483	-12.0883		0.37749	-11.3328		39.8954	0.07178		40.3271	0.00356		37.9113	0.12355		39.7966	0.03958
0.39388	-12.2143		0.45139	-10.8911		0.42557	-12.0901		0.37816	-11.3361		39.912	0.07231		40.3437	0.00359		37.928	0.1245		39.8132	0.03985
0.39457	-12.2169		0.45218	-10.8948		0.42632	-12.0915		0.37883	-11.3394		39.9287	0.07285		40.3604	0.00362		37.9447	0.12545		39.8299	0.04011
0.39526	-12.2201		0.45298	-10.8988		0.42707	-12.092		0.37949	-11.3414		39.9454	0.07339		40.3771	0.00365		37.9613	0.12641		39.8466	0.04037
0.39596	-12.2224		0.45377	-10.9011		0.42782	-12.0917		0.38016	-11.3416		39.962	0.07394		40.3937	0.00368		37.978	0.12737		39.8632	0.04064
0.39665	-12.224		0.45457	-10.9037		0.42857	-12.0925		0.38082	-11.3435		39.9787	0.07449		40.4104	0.00371		37.9947	0.12835		39.8799	0.04091
0.39734	-12.2263		0.45536	-10.9065		0.42932	-12.0952		0.38149	-11.3463		39.9954	0.07504		40.4271	0.00374		38.0113	0.12933		39.8966	0.04118
0.39804	-12.2269		0.45616	-10.9091		0.43007	-12.0966		0.38216	-11.3504		40.012	0.0756		40.4437	0.00378		38.028	0.13032		39.9132	0.04145
0.39873	-12.2285		0.45695	-10.9107		0.43082	-12.0965		0.38282	-11.354		40.0287	0.07616		40.4604	0.00381		38.0447	0.13131		39.9299	0.04173
0.39942	-12.233		0.45774	-10.9119		0.43157	-12.0984		0.38349	-11.3566		40.0454	0.07673		40.4771	0.00384		38.0613	0.13232		39.9466	0.042
0.40012	-12.2343		0.45854	-10.9153		0.43232	-12.0984		0.38415	-11.3601		40.062	0.0773		40.4937	0.00387		38.078	0.13333		39.9632	0.04228
0.40081	-12.236		0.45933	-10.9173		0.43307	-12.0991		0.38482	-11.3636		40.0787	0.07788		40.5104	0.00391		38.0947	0.13434		39.9799	0.04256
0.4015	-12.2377		0.46013	-10.9199		0.43382	-12.1012		0.38549	-11.3672		40.0954	0.07845		40.5271	0.00394		38.1113	0.13537		39.9966	0.04284
0.40219	-12.2419		0.46092	-10.9235		0.43457	-12.1023		0.38615	-11.3687		40.112	0.07904		40.5437	0.00397		38.128	0.1364		40.0132	0.04312
0.40289	-12.2438		0.46172	-10.9265		0.43531	-12.1046		0.38682	-11.3701		40.1287	0.07962		40.5604	0.00401		38.1447	0.13744		40.0299	0.04341
0.40358	-12.2449		0.46251	-10.9273		0.43606	-12.1075		0.38748	-11.3714		40.1454	0.08022		40.5771	0.00404		38.1613	0.13849		40.0466	0.0437
0.40427	-12.2469		0.46331	-10.9306		0.43681	-12.1085		0.38815	-11.3731		40.162	0.08081		40.5937	0.00408		38.178	0.13954		40.0632	0.04398
0.40497	-12.2504		0.4641	-10.9315		0.43756	-12.1105		0.38882	-11.3747		40.1787	0.08141		40.6104	0.00411		38.1947	0.14061		40.0799	0.04427
0.40566	-12.2527		0.46489	-10.9353		0.43831	-12.1108		0.38948	-11.3768		40.1954	0.08201		40.627	0.00415		38.2113	0.14168		40.0966	0.04457
0.40635	-12.2539		0.46569	-10.9356		0.43906	-12.113		0.39015	-11.3788		40.212	0.08262		40.6437	0.00418		38.228	0.14276		40.1132	0.04486
0.40705	-12.2571		0.46648	-10.938		0.43981	-12.1141		0.39081	-11.3815		40.2287	0.08324		40.6604	0.00422		38.2447	0.14385		40.1299	0.04516
0.40774	-12.2573		0.46728	-10.941		0.44056	-12.1161		0.39148	-11.3829		40.2454	0.08385		40.6771	0.00425		38.2613	0.14494		40.1465	0.04545
0.40843	-12.2579		0.46807	-10.9442		0.44131	-12.1169		0.39215	-11.3829		40.2621	0.08448		40.6937	0.00429		38.278	0.14604		40.1632	0.04575
0.40912	-12.2619		0.46887	-10.9477		0.44206	-12.1185		0.39281	-11.3846		40.2787	0.0851		40.7104	0.00433		38.2947	0.14716		40.1799	0.04606
0.40982	-12.2654		0.46966	-10.9507		0.44281	-12.1206		0.39348	-11.3878		40.2954	0.08573		40.727	0.00436		38.3113	0.14828		40.1966	0.04636
0.41051	-12.2674		0.47046	-10.9527		0.44356	-12.1221		0.39414	-11.3903		40.312	0.08637		40.7437	0.0044		38.328	0.1494		40.2132	0.04667
0.4112	-12.2675		0.47125	-10.9553		0.44431	-12.1234		0.39481	-11.3923		40.3287	0.08701		40.7604	0.00444		38.3447	0.15054		40.2299	0.04697
0.4119	-12.2663		0.47204	-10.9585		0.44505	-12.1241		0.39548	-11.3929		40.3454	0.08765		40.777	0.00448		38.3613	0.15168		40.2465	0.04728
0.41259	-12.2664		0.47284	-10.9626		0.4458	-12.1245		0.39614	-11.3955		40.3621	0.0883		40.7937	0.00451		38.378	0.15284		40.2632	0.04759
0.41328	-12.2674		0.47363	-10.9673		0.44655	-12.1262		0.39681	-11.4003		40.3787	0.08896		40.8104	0.00455		38.3947	0.154		40.2799	0.04791
0.41398	-12.2684		0.47443	-10.9707		0.4473	-12.1263		0.39747	-11.4024		40.3954	0.08962		40.827	0.00459		38.4113	0.15517		40.2966	0.04822
0.41467	-12.2699		0.47522	-10.9736		0.44805	-12.1276		0.39814	-11.4036		40.4121	0.09028		40.8437	0.00463		38.428	0.15635		40.3132	0.04854
0.41536	-12.27		0.47602	-10.9776		0.4488	-12.1282		0.39881	-11.404		40.4287	0.09095		40.8604	0.00467		38.4447	0.15753		40.3299	0.04886
0.41606	-12.2693		0.47681	-10.9814		0.44955	-12.1292		0.39947	-11.4054		40.4454	0.09162		40.877	0.00471		38.4613	0.15873		40.3466	0.04918
0.41675	-12.2707		0.47761	-10.9848		0.4503	-12.1274		0.40014	-11.4084		40.462	0.0923		40.8937	0.00475		38.478	0.15993		40.3632	0.04951
0.41744	-12.2719		0.4784	-10.9884		0.45105	-12.1288		0.4008	-11.4101		40.4787	0.09298		40.9104	0.00479		38.4947	0.16115		40.3799	0.04983
0.41813	-12.2735		0.47919	-10.9904		0.4518	-12.1299		0.40147	-11.4118		40.4954	0.09367		40.927	0.00483		38.5113	0.16237		40.3965	0.05016
0.41883	-12.2743		0.47999	-10.9939		0.45255	-12.1303		0.40214	-11.4141		40.5121	0.09436		40.9437	0.00487		38.528	0.1636		40.4132	0.05049
0.41952	-12.2773		0.48078	-10.9973		0.4533	-12.1318		0.4028	-11.4173		40.5287	0.09506		40.9604	0.00491		38.5447	0.16484		40.4299	0.05082
0.42021	-12.28		0.48158	-11.0015		0.45405	-12.1329		0.40347	-11.4203		40.5454	0.09576		40.977	0.00496		38.5613	0.16609		40.4465	0.05116
0.42091	-12.2816		0.48237	-11.0038		0.45479	-12.1337		0.40413	-11.4227		40.5621	0.09647		40.9937	0.005		38.578	0.16735		40.4632	0.05149
0.4216	-12.2817		0.48317	-11.007		0.45554	-12.1326		0.4048	-11.4257		40.5787	0.09718		41.0104	0.00504		38.5947	0.16862		40.4799	0.05183
0.42229	-12.2828		0.48396	-11.011		0.45629	-12.1332		0.40547	-11.4287		40.5954	0.0979		41.027	0.00508		38.6113	0.16989		40.4965	0.05217
0.42299	-12.2847		0.48476	-11.0144		0.45704	-12.1366		0.40613	-11.431		40.6121	0.09862		41.0437	0.00513		38.628	0.17118		40.5132	0.05252
0.42368	-12.2858		0.48555	-11.0174		0.45779	-12.1355		0.4068	-11.433		40.6287	0.09935		41.0604	0.00517		38.6447	0.17247		40.5299	0.05286
0.42437	-12.2894		0.48634	-11.0194		0.45854	-12.1352		0.40746	-11.4345		40.6454	0.10009		41.077	0.00521		38.6613	0.17378		40.5465	0.05321
0.42506	-12.2919		0.48714	-11.0242		0.45929	-12.1351		0.40813	-11.4375		40.6621	0.10082		41.0937	0.00526		38.678	0.17509		40.5632	0.05356
0.42576	-12.2922		0.48793	-11.0271		0.46004	-12.1357		0.4088	-11.4412		40.6787	0.10157		41.1104	0.0053		38.6947	0.17642		40.5799	0.05391
0.42645	-12.2937		0.48873	-11.0308		0.46079	-12.1366		0.40946	-11.443		40.6954	0.10232		41.127	0.00535		38.7113	0.17775		40.5965	0.05427
0.42714	-12.2954		0.48952	-11.0348		0.46154	-12.1376		0.41013	-11.4441		40.7121	0.10307		41.1437	0.00539		38.728	0.17909		40.6132	0.05462
0.42784	-12.2978		0.49032	-11.0378		0.46229	-12.1397		0.41079	-11.4455		40.7287	0.10383		41.1604	0.00544		38.7447	0.18045		40.6298	0.05498
0.42853	-12.2987		0.49111	-11.0383		0.46304	-12.1416		0.41146	-11.4479		40.7454	0.1046		41.177	0.00549		38.7613	0.18181		40.6465	0.05534
0.42922	-12.2987		0.49191	-11.038		0.46379	-12.1422		0.41213	-11.4517		40.7621	0.10537		41.1937	0.00553		38.778	0.18318		40.6632	0.05571
0.42992	-12.2999		0.4927	-11.0375		0.46453	-12.1427		0.41279	-11.4545		40.7787	0.10615		41.2104	0.00558		38.7946	0.18456		40.6799	0.05607
0.43061	-12.3005		0.49349	-11.04		0.46528	-12.1444		0.41346	-11.4565		40.7954	0.10693		41.227	0.00563		38.8113	0.18595		40.6965	0.05644
0.4313	-12.3013		0.49429	-11.0433		0.46603	-12.1466		0.41412	-11.4595		40.8121	0.10772		41.2437	0.00567		38.828	0.18736		40.7265	0.05711
0.432	-12.3024		0.49508	-11.046		0.46678	-12.1475		0.41479	-11.4621		40.8287	0.10851		41.2604	0.00572		38.8447	0.18877		40.7432	0.05748
0.43269	-12.3036		0.49588	-11.0472		0.46753	-12.1481		0.41546	-11.4644		40.8454	0.10931		41.277	0.00577		38.8613	0.19019		40.7599	0.05786
0.43338	-12.3043		0.49667	-11.0505		0.46828	-12.1496		0.41612	-11.4662		40.8621	0.11011		41.2937	0.00582		38.878	0.19163		40.7765	0.05824
0.43407	-12.305		0.49747	-11.0527		0.46903	-12.1518		0.41679	-11.4679		40.8787	0.11092		41.3104	0.00587		38.8946	0.19307		40.7932	0.05862
0.43477	-12.3057		0.49826	-11.054		0.46978	-12.1524		0.41745	-11.4701		40.8954	0.11174		41.327	0.00592		38.9113	0.19452		40.8098	0.05901
0.43546	-12.3052		0.49906	-11.0544		0.47053	-12.1531		0.41812	-11.4736		40.9121	0.11256		41.3437	0.00597		38.928	0.19599		40.8265	0.05939
0.43615	-12.3042		0.49985	-11.0559		0.47128	-12.1529		0.41879	-11.4766		40.9287	0.11339		41.3604	0.00602		38.9446	0.19746		40.8432	0.05978
0.43685	-12.304		0.50064	-11.0581		0.47203	-12.1517		0.41945	-11.4786		40.9454	0.11422		41.377	0.00607		38.9613	0.19895		40.8599	0.06018
0.43754	-12.3056		0.50144	-11.06		0.47278	-12.1506		0.42012	-11.4818		40.962	0.11506		41.3937	0.00612		38.978	0.20044		40.8765	0.06057
0.43823	-12.3087		0.50223	-11.0615		0.47353	-12.1507		0.42078	-11.4846		40.9787	0.11591		41.4104	0.00617		38.9946	0.20195		40.8932	0.06097
0.43893	-12.3115		0.50303	-11.0635		0.47427	-12.1529		0.42145	-11.487		40.9954	0.11676		41.4271	0.00623		39.0113	0.20347		40.9098	0.06137
0.43962	-12.3122		0.50382	-11.064		0.47502	-12.1552		0.42212	-11.4899		41.0121	0.11762		41.4437	0.00628		39.028	0.205		40.9265	0.06177
0.44031	-12.3117		0.50462	-11.0658		0.47577	-12.156		0.42278	-11.4942		41.0287	0.11848		41.4604	0.00633		39.0446	0.20654		40.9432	0.06217
0.441	-12.3117		0.50541	-11.0689		0.47652	-12.1576		0.42345	-11.4987		41.0454	0.11935		41.477	0.00639		39.0613	0.20809		40.9599	0.06258
0.4417	-12.3134		0.50621	-11.0695		0.47727	-12.1604		0.42411	-11.5024		41.062	0.12023		41.4937	0.00644		39.078	0.20965		40.9765	0.06299
0.44239	-12.3143		0.507	-11.0717		0.47802	-12.1619		0.42478	-11.5063		41.0787	0.12111		41.5104	0.0065		39.0946	0.21123		40.9932	0.0634
0.44308	-12.3152		0.50779	-11.0726		0.47877	-12.1637		0.42545	-11.51		41.0954	0.122		41.527	0.00655		39.1113	0.21281		41.0099	0.06382
0.44378	-12.3143		0.50859	-11.0742		0.47952	-12.164		0.42611	-11.5114		41.1121	0.1229		41.5437	0.00661		39.128	0.21441		41.0266	0.06424
0.44447	-12.3138		0.50938	-11.0765		0.48027	-12.1644		0.42678	-11.5129		41.1287	0.1238		41.5604	0.00666		39.1446	0.21601		41.0432	0.06466
0.44516	-12.3149		0.51018	-11.0791		0.48102	-12.1648		0.42744	-11.5147		41.1454	0.1247		41.577	0.00672		39.1613	0.21763		41.0599	0.06508
0.44586	-12.317		0.51097	-11.0819		0.48177	-12.1649		0.42811	-11.5164		41.1621	0.12562		41.5937	0.00678		39.178	0.21926		41.0765	0.06551
0.44655	-12.3187		0.51177	-11.0841		0.48252	-12.1649		0.42878	-11.519		41.1787	0.12654		41.6104	0.00683		39.1946	0.22091		41.0932	0.06593
0.44724	-12.319		0.51256	-11.0859		0.48327	-12.1655		0.42944	-11.522		41.1954	0.12747		41.627	0.00689		39.2113	0.22256		41.1099	0.06637
0.44794	-12.3207		0.51336	-11.086		0.48401	-12.1656		0.43011	-11.5244		41.212	0.1284		41.6437	0.00695		39.228	0.22423		41.1266	0.0668
0.44863	-12.3245		0.51415	-11.0889		0.48476	-12.166		0.43077	-11.5271		41.2287	0.12934		41.6604	0.00701		39.2446	0.2259		41.1432	0.06724
0.44932	-12.3275		0.51494	-11.0912		0.48551	-12.1672		0.43144	-11.5294		41.2454	0.13029		41.677	0.00707		39.2613	0.22759		41.1599	0.06768
0.45001	-12.3294		0.51574	-11.0931		0.48626	-12.1678		0.43211	-11.5338		41.262	0.13124		41.6937	0.00713		39.2779	0.22929		41.1766	0.06812
0.45071	-12.3328		0.51653	-11.1003		0.48701	-12.1688		0.43277	-11.5373		41.2787	0.1322		41.7104	0.00719		39.2946	0.23101		41.1932	0.06856
0.4514	-12.3344		0.51733	-11.1035		0.48776	-12.1707		0.43344	-11.541		41.2954	0.13317		41.727	0.00725		39.3113	0.23274		41.2099	0.06901
0.45209	-12.337		0.51812	-11.1081		0.48851	-12.1726		0.4341	-11.5444		41.312	0.13415		41.7437	0.00731		39.328	0.23447		41.2266	0.06946
0.45279	-12.3387		0.51892	-11.1111		0.48926	-12.1742		0.43477	-11.5479		41.3287	0.13513		41.7604	0.00737		39.3446	0.23623		41.2432	0.06992
0.45348	-12.3403		0.51971	-11.1144		0.49001	-12.1758		0.43544	-11.5502		41.3454	0.13612		41.777	0.00743		39.3613	0.23799		41.2599	0.07037
0.45417	-12.3413		0.52051	-11.1166		0.49076	-12.1775		0.4361	-11.5539		41.362	0.13711		41.7937	0.0075		39.378	0.23976		41.2766	0.07083
0.45487	-12.3421		0.5213	-11.1199		0.49151	-12.1784		0.43677	-11.5567		41.3787	0.13811		41.8103	0.00756		39.3946	0.24155		41.2932	0.0713
0.45556	-12.3429		0.52209	-11.1251		0.49226	-12.1786		0.43743	-11.5586		41.3954	0.13912		41.827	0.00763		39.4113	0.24335		41.3099	0.07176
0.45625	-12.3432		0.52289	-11.1292		0.493	-12.1797		0.4381	-11.5625		41.412	0.14014		41.8437	0.00769		39.428	0.24517		41.3266	0.07223
0.45694	-12.3444		0.52368	-11.1321		0.49375	-12.1796		0.43877	-11.5655		41.4287	0.14116		41.8603	0.00775		39.4446	0.24699		41.3432	0.0727
0.45764	-12.3459		0.52448	-11.1345		0.4945	-12.1804		0.43943	-11.5669		41.4454	0.14219		41.877	0.00782		39.4613	0.24883		41.3599	0.07317
0.45833	-12.3465		0.52527	-11.1378		0.49525	-12.181		0.4401	-11.5693		41.462	0.14323		41.8937	0.00789		39.4779	0.25069		41.3766	0.07365
0.45902	-12.3481		0.52607	-11.1419		0.496	-12.1817		0.44076	-11.5721		41.4787	0.14428		41.9103	0.00795		39.4946	0.25255		41.3932	0.07413
0.45972	-12.3483		0.52686	-11.1462		0.49675	-12.1838		0.44143	-11.5744		41.4954	0.14533		41.927	0.00802		39.5113	0.25443		41.4099	0.07462
0.46041	-12.3501		0.52766	-11.1499		0.4975	-12.1845		0.4421	-11.5758		41.512	0.14639		41.9437	0.00809		39.5279	0.25632		41.4265	0.0751
0.4611	-12.3521		0.52845	-11.1572		0.49825	-12.1852		0.44276	-11.5784		41.5287	0.14746		41.9603	0.00816		39.5446	0.25823		41.4432	0.07559
0.4618	-12.3519		0.52924	-11.1619		0.499	-12.1867		0.44343	-11.5832		41.5454	0.14853		41.977	0.00823		39.5613	0.26015		41.4599	0.07608
0.46249	-12.3529		0.53004	-11.1662		0.49975	-12.1872		0.44409	-11.5876		41.562	0.14961		41.9937	0.0083		39.578	0.26208		41.4765	0.07658
0.46318	-12.3539		0.53083	-11.1704		0.5005	-12.1888		0.44476	-11.5921		41.5787	0.15071		42.0103	0.00837		39.5946	0.26403		41.4932	0.07708
0.46388	-12.3561		0.53163	-11.1737		0.50125	-12.1916		0.44543	-11.5951		41.5954	0.1518		42.027	0.00844		39.6113	0.26599		41.5099	0.07758
0.46457	-12.3568		0.53242	-11.1768		0.502	-12.1945		0.44609	-11.5968		41.612	0.15291		42.0437	0.00851		39.628	0.26796		41.5265	0.07809
0.46526	-12.356		0.53322	-11.1804		0.50274	-12.1966		0.44676	-11.5987		41.6287	0.15402		42.0603	0.00858		39.6446	0.26995		41.5432	0.07859
0.46595	-12.3559		0.53401	-11.1821		0.50349	-12.1966		0.44742	-11.6014		41.6454	0.15514		42.077	0.00865		39.6613	0.27195		41.5599	0.07911
0.46665	-12.3555		0.53481	-11.182		0.50424	-12.1968		0.44809	-11.6048		41.662	0.15627		42.0937	0.00872		39.678	0.27397		41.5765	0.07962
0.46734	-12.3552		0.5356	-11.1806		0.50499	-12.1979		0.44876	-11.6054		41.6787	0.15741		42.1103	0.0088		39.6946	0.276		41.5932	0.08014
0.46803	-12.3539		0.53639	-11.1828		0.50574	-12.1983		0.44942	-11.6059		41.6954	0.15856		42.127	0.00887		39.7113	0.27804		41.6099	0.08066
0.46873	-12.3535		0.53719	-11.1849		0.50649	-12.1981		0.45009	-11.606		41.712	0.15971		42.1437	0.00895		39.728	0.2801		41.6265	0.08119
0.46942	-12.3539		0.53798	-11.1875		0.50724	-12.199		0.45075	-11.6078		41.7287	0.16087		42.1603	0.00902		39.7446	0.28217		41.6432	0.08171
0.47011	-12.3549		0.53878	-11.1906		0.50799	-12.1989		0.45142	-11.6097		41.7454	0.16204		42.177	0.0091		39.7613	0.28426		41.6599	0.08225
0.47081	-12.3557		0.53957	-11.1925		0.50874	-12.1997		0.45209	-11.6113		41.762	0.16322		42.1936	0.00918		39.778	0.28636		41.6765	0.08278
0.4715	-12.3578		0.54037	-11.1928		0.50949	-12.2005		0.45275	-11.6122		41.7787	0.1644		42.2103	0.00925		39.7946	0.28848		41.6932	0.08332
0.47219	-12.3584		0.54116	-11.1952		0.51024	-12.2014		0.45342	-11.6141		41.7953	0.1656		42.227	0.00933		39.8113	0.29061		41.7099	0.08386
0.47288	-12.3591		0.54196	-11.1977		0.51099	-12.2025		0.45408	-11.6177		41.812	0.1668		42.2437	0.00941		39.828	0.29276		41.7265	0.08441
0.47358	-12.3608		0.54275	-11.2019		0.51174	-12.2025		0.45475	-11.6189		41.8287	0.16801		42.2603	0.00949		39.8446	0.29492		41.7432	0.08495
0.47427	-12.3618		0.54354	-11.2047		0.51248	-12.2029		0.45542	-11.6203		41.8454	0.16923		42.277	0.00957		39.8613	0.29709		41.7599	0.08551
0.47496	-12.3614		0.54434	-11.2079		0.51323	-12.2035		0.45608	-11.6222		41.862	0.17046		42.2936	0.00965		39.8779	0.29928		41.7765	0.08606
0.47566	-12.36		0.54513	-11.2105		0.51398	-12.2041		0.45675	-11.6235		41.8787	0.17169		42.3103	0.00973		39.8946	0.30149		41.7932	0.08662
0.47635	-12.3616		0.54593	-11.2136		0.51473	-12.2047		0.45741	-11.6256		41.8953	0.17294		42.327	0.00981		39.9113	0.30371		41.8099	0.08718
0.47704	-12.3621		0.54672	-11.2144		0.51548	-12.2047		0.45808	-11.6283		41.912	0.17419		42.3436	0.0099		39.9279	0.30595		41.8265	0.08775
0.47774	-12.3625		0.54752	-11.2145		0.51623	-12.2046		0.45875	-11.632		41.9287	0.17545		42.3603	0.00998		39.9446	0.3082		41.8432	0.08832
0.47843	-12.3656		0.54831	-11.2151		0.51698	-12.2048		0.45941	-11.6356		41.9453	0.17672		42.377	0.01006		39.9613	0.31047		41.8599	0.08889
0.47912	-12.366		0.54911	-11.2171		0.51773	-12.2053		0.46008	-11.6379		41.962	0.178		42.3936	0.01015		39.9779	0.31275		41.8765	0.08947
0.47982	-12.367		0.5499	-11.2181		0.51848	-12.206		0.46074	-11.6397		41.9787	0.17929		42.4103	0.01024		39.9946	0.31505		41.8932	0.09005
0.48051	-12.3672		0.55069	-11.2206		0.51923	-12.2069		0.46141	-11.6408		41.9953	0.18059		42.427	0.01032		40.0113	0.31737		41.9099	0.09063
0.4812	-12.3684		0.55149	-11.2236		0.51998	-12.2074		0.46208	-11.6418		42.012	0.1819		42.4436	0.01041		40.0279	0.3197		41.9265	0.09122
0.48189	-12.3695		0.55228	-11.2258		0.52073	-12.2067		0.46274	-11.6447		42.0287	0.18321		42.4603	0.0105		40.0446	0.32205		41.9432	0.09181
0.48259	-12.3711		0.55308	-11.2296		0.52148	-12.2065		0.46341	-11.6488		42.0453	0.18454		42.477	0.01058		40.0613	0.32441		41.9599	0.09241
0.48328	-12.3727		0.55387	-11.2355		0.52222	-12.2082		0.46407	-11.6517		42.062	0.18587		42.4936	0.01067		40.0779	0.32679		41.9765	0.09301
0.48397	-12.3745		0.55467	-11.2379		0.52297	-12.2084		0.46474	-11.6537		42.0787	0.18722		42.5103	0.01076		40.0946	0.32919		41.9932	0.09361
0.48467	-12.3779		0.55546	-11.2381		0.52372	-12.2091		0.46541	-11.6561		42.0953	0.18857		42.527	0.01085		40.1112	0.3316		42.0099	0.09422
0.48536	-12.3798		0.55626	-11.2397		0.52447	-12.211		0.46607	-11.6594		42.112	0.18993		42.5436	0.01095		40.1279	0.33403		42.0265	0.09483
0.48605	-12.3801		0.55705	-11.2402		0.52522	-12.2116		0.46674	-11.6638		42.1287	0.1913		42.5603	0.01104		40.1446	0.33648		42.0432	0.09544
0.48675	-12.3804		0.55784	-11.2425		0.52597	-12.2116		0.4674	-11.6664		42.1453	0.19268		42.577	0.01113		40.1612	0.33894		42.0598	0.09606
0.48744	-12.3811		0.55864	-11.2461		0.52672	-12.2121		0.46807	-11.668		42.162	0.19407		42.5936	0.01123		40.1779	0.34142		42.0765	0.09668
0.48813	-12.3812		0.55943	-11.2485		0.52747	-12.2139		0.46874	-11.6708		42.1787	0.19548		42.6103	0.01132		40.1946	0.34392		42.0932	0.09731
0.48882	-12.3825		0.56023	-11.2495		0.52822	-12.216		0.4694	-11.6743		42.1953	0.19688		42.627	0.01141		40.2112	0.34643		42.1098	0.09794
0.48952	-12.3841		0.56102	-11.2523		0.52897	-12.219		0.47007	-11.6768		42.212	0.1983		42.6436	0.01151		40.2279	0.34896		42.1265	0.09857
0.49021	-12.3836		0.56182	-11.2538		0.52972	-12.2214		0.47073	-11.6787		42.2287	0.19973		42.6603	0.01161		40.2446	0.35151		42.1432	0.09921
0.4909	-12.3846		0.56261	-11.2552		0.53047	-12.2226		0.4714	-11.6814		42.2453	0.20117		42.677	0.01171		40.2612	0.35408		42.1598	0.09985
0.4916	-12.3871		0.56341	-11.2547		0.53122	-12.2243		0.47207	-11.6845		42.262	0.20262		42.6936	0.0118		40.2779	0.35666		42.1765	0.1005
0.49229	-12.3878		0.5642	-11.2547		0.53196	-12.2257		0.47273	-11.6888		42.2786	0.20408		42.7103	0.0119		40.2946	0.35926		42.1932	0.10115
0.49298	-12.3864		0.56499	-11.2567		0.53271	-12.2266		0.4734	-11.6931		42.2953	0.20555		42.727	0.012		40.3112	0.36188		42.2098	0.1018
0.49368	-12.3864		0.56579	-11.2588		0.53346	-12.2277		0.47406	-11.6961		42.312	0.20703		42.7436	0.0121		40.3279	0.36452		42.2265	0.10246
0.49437	-12.3877		0.56658	-11.2611		0.53421	-12.2285		0.47473	-11.6973		42.3287	0.20852		42.7603	0.01221		40.3446	0.36717		42.2432	0.10312
0.49506	-12.3884		0.56738	-11.2636		0.53496	-12.2293		0.4754	-11.6985		42.3453	0.21002		42.777	0.01231		40.3612	0.36984		42.2598	0.10379
0.49576	-12.3895		0.56817	-11.2665		0.53571	-12.2308		0.47606	-11.7004		42.362	0.21153		42.7936	0.01241		40.3779	0.37254		42.2765	0.10446
0.49645	-12.39		0.56897	-11.2665		0.53646	-12.232		0.47673	-11.7025		42.3787	0.21305		42.8103	0.01252		40.3946	0.37525		42.2932	0.10513
0.49714	-12.3915		0.56976	-11.2677		0.53721	-12.2316		0.47739	-11.704		42.3953	0.21458		42.827	0.01262		40.4112	0.37797		42.3098	0.10581
0.49783	-12.3923		0.57056	-11.2698		0.53796	-12.2317		0.47806	-11.7065		42.412	0.21612		42.8436	0.01273		40.4279	0.38072		42.3265	0.10649
0.49853	-12.3918		0.57135	-11.2727		0.53871	-12.2319		0.47873	-11.7097		42.4286	0.21768		42.8603	0.01284		40.4446	0.38349		42.3432	0.10718
0.49922	-12.3929		0.57214	-11.2752		0.53946	-12.2332		0.47939	-11.7112		42.4453	0.21924		42.877	0.01294		40.4612	0.38627		42.3598	0.10787
0.49991	-12.394		0.57294	-11.2767		0.54021	-12.235		0.48006	-11.7127		42.462	0.22081		42.8937	0.01305		40.4779	0.38907		42.3765	0.10857
0.50061	-12.3946		0.57373	-11.2815		0.54096	-12.2366		0.48072	-11.7147		42.4787	0.2224		42.9103	0.01316		40.4946	0.39189		42.3932	0.10927
0.5013	-12.3945		0.57453	-11.2855		0.5417	-12.2385		0.48139	-11.7174		42.4953	0.22399		42.927	0.01327		40.5112	0.39473		42.4098	0.10997
0.50199	-12.3946		0.57532	-11.2889		0.54245	-12.2388		0.48206	-11.7208		42.512	0.2256		42.9436	0.01338		40.5279	0.39759		42.4265	0.11068
0.50269	-12.3968		0.57612	-11.292		0.5432	-12.2384		0.48272	-11.7225		42.5286	0.22721		42.9603	0.0135		40.5446	0.40047		42.4432	0.1114
0.50338	-12.3992		0.57691	-11.2941		0.54395	-12.2397		0.48339	-11.7241		42.5453	0.22884		42.977	0.01361		40.5612	0.40336		42.4598	0.11212
0.50407	-12.3982		0.57771	-11.296		0.5447	-12.2418		0.48405	-11.7251		42.562	0.23048		42.9936	0.01372		40.5779	0.40628		42.4765	0.11284
0.50476	-12.3983		0.5785	-11.2978		0.54545	-12.2431		0.48472	-11.7262		42.5786	0.23213		43.0103	0.01384		40.5946	0.40921		42.4932	0.11356
0.50546	-12.3981		0.57929	-11.2981		0.5462	-12.2434		0.48539	-11.7279		42.5953	0.23379		43.027	0.01395		40.6112	0.41217		42.5098	0.1143
0.50615	-12.3991		0.58009	-11.3014		0.54695	-12.2437		0.48605	-11.7303		42.612	0.23546		43.0436	0.01407		40.6279	0.41515		42.5265	0.11503
0.50684	-12.3996		0.58088	-11.3037		0.5477	-12.2421		0.48672	-11.734		42.6286	0.23715		43.0603	0.01419		40.6446	0.41814		42.5432	0.11577
0.50754	-12.4012		0.58168	-11.3061		0.54845	-12.2405		0.48738	-11.7366		42.6453	0.23885		43.077	0.01431		40.6612	0.42116		42.5598	0.11652
0.50823	-12.4017		0.58247	-11.3092		0.5492	-12.2402		0.48805	-11.7372		42.662	0.24055		43.0936	0.01443		40.6779	0.42419		42.5765	0.11727
0.50892	-12.4045		0.58327	-11.3122		0.54995	-12.2408		0.48872	-11.7382		42.6786	0.24227		43.1103	0.01455		40.6946	0.42725		42.5932	0.11802
0.50962	-12.4077		0.58406	-11.3124		0.5507	-12.2419		0.48938	-11.7395		42.6953	0.244		43.127	0.01467		40.7112	0.43032		42.6098	0.11878
0.51031	-12.4105		0.58486	-11.3144		0.55144	-12.2425		0.49005	-11.7405		42.712	0.24574		43.1436	0.0148		40.7279	0.43342		42.6265	0.11955
0.511	-12.4106		0.58565	-11.3164		0.55219	-12.2424		0.49071	-11.7422		42.7286	0.2475		43.1603	0.01492		40.7446	0.43654		42.6432	0.12032
0.5117	-12.4089		0.58644	-11.3175		0.55294	-12.2437		0.49138	-11.7437		42.7453	0.24926		43.177	0.01504		40.7612	0.43967		42.6598	0.12109
0.51239	-12.4081		0.58724	-11.3184		0.55369	-12.2459		0.49205	-11.7466		42.762	0.25104		43.1936	0.01517		40.7779	0.44283		42.6765	0.12187
0.51308	-12.4085		0.58803	-11.3229		0.55444	-12.2466		0.49271	-11.7487		42.7786	0.25283		43.2103	0.0153		40.7946	0.44601		42.6932	0.12265
0.51377	-12.4085		0.58883	-11.3258		0.55519	-12.2476		0.49338	-11.7503		42.7953	0.25463		43.227	0.01543		40.8112	0.44921		42.7098	0.12344
0.51447	-12.4078		0.58962	-11.3261		0.55594	-12.2483		0.49404	-11.7521		42.812	0.25645		43.2436	0.01556		40.8279	0.45243		42.7265	0.12423
0.51516	-12.4088		0.59042	-11.3264		0.55669	-12.2485		0.49471	-11.754		42.8286	0.25827		43.2603	0.01569		40.8446	0.45567		42.7432	0.12503
0.51585	-12.4085		0.59121	-11.3271		0.55744	-12.2502		0.49538	-11.7539		42.8453	0.26011		43.277	0.01582		40.8612	0.45894		42.7598	0.12584
0.51655	-12.4087		0.59201	-11.3274		0.55819	-12.2506		0.49604	-11.7565		42.862	0.26196		43.2936	0.01595		40.8779	0.46222		42.7765	0.12664
0.51724	-12.4076		0.5928	-11.328		0.55894	-12.2495		0.49671	-11.7587		42.8786	0.26383		43.3103	0.01608		40.8946	0.46553		42.7931	0.12746
0.51793	-12.4088		0.59359	-11.3297		0.55969	-12.2494		0.49737	-11.7603		42.8953	0.26571		43.327	0.01622		40.9112	0.46885		42.8098	0.12827
0.51863	-12.4081		0.59439	-11.3307		0.56044	-12.2507		0.49804	-11.7629		42.912	0.26759		43.3436	0.01635		40.9279	0.4722		42.8265	0.1291
0.51932	-12.409		0.59518	-11.3316		0.56118	-12.2519		0.49871	-11.7659		42.9286	0.2695		43.3603	0.01649		40.9446	0.47558		42.8432	0.12993
0.52001	-12.4102		0.59598	-11.3329		0.56193	-12.2523		0.49937	-11.7695		42.9453	0.27141		43.377	0.01663		40.9612	0.47897		42.8598	0.13076
0.5207	-12.4126		0.59677	-11.3341		0.56268	-12.2513		0.50004	-11.7719		42.962	0.27334		43.3936	0.01677		40.9779	0.48239		42.8765	0.1316
0.5214	-12.4137		0.59757	-11.3369		0.56343	-12.2513		0.5007	-11.7748		42.9786	0.27528		43.4103	0.01691		40.9946	0.48582		42.8931	0.13244
0.52209	-12.4136		0.59836	-11.3385		0.56418	-12.2519		0.50137	-11.7792		42.9953	0.27723		43.427	0.01705		41.0112	0.48928		42.9098	0.13329
0.52278	-12.4141		0.59916	-11.3391		0.56493	-12.2537		0.50204	-11.7821		43.012	0.2792		43.4436	0.01719		41.0279	0.49277		42.9265	0.13415
0.52348	-12.4143		0.59995	-11.3411		0.56568	-12.2536		0.5027	-11.7839		43.0286	0.28118		43.4603	0.01734		41.0446	0.49627		42.9432	0.13501
0.52417	-12.4151		0.60074	-11.3438		0.56643	-12.2543		0.50337	-11.7846		43.0453	0.28317		43.477	0.01748		41.0613	0.4998		42.9598	0.13587
0.52486	-12.4159		0.60154	-11.3461		0.56718	-12.2565		0.50403	-11.7855		43.062	0.28518		43.4936	0.01763		41.0779	0.50335		42.9765	0.13674
0.52556	-12.4156		0.60233	-11.3472		0.56793	-12.2586		0.5047	-11.7887		43.0787	0.2872		43.5103	0.01778		41.0946	0.50692		42.9931	0.13762
0.52625	-12.4151		0.60313	-11.349		0.56868	-12.2599		0.50537	-11.7924		43.0953	0.28923		43.527	0.01793		41.1112	0.51052		43.0098	0.1385
0.52694	-12.4163		0.60392	-11.3519		0.56943	-12.2588		0.50603	-11.7941		43.112	0.29128		43.5436	0.01808		41.1279	0.51414		43.0265	0.13938
0.52764	-12.4182		0.60472	-11.3545		0.57018	-12.2589		0.5067	-11.7962		43.1286	0.29333		43.5603	0.01823		41.1446	0.51778		43.0431	0.14028
0.52833	-12.4208		0.60551	-11.3569		0.57092	-12.2604		0.50736	-11.7965		43.1453	0.29541		43.577	0.01838		41.1613	0.52145		43.0598	0.14117
0.52902	-12.4229		0.6063	-11.3582		0.57167	-12.2616		0.50803	-11.7997		43.162	0.2975		43.5936	0.01853		41.1779	0.52514		43.0765	0.14208
0.52971	-12.4245		0.6071	-11.3593		0.57242	-12.2617		0.5087	-11.803		43.1786	0.2996		43.6103	0.01869		41.1946	0.52885		43.0931	0.14298
0.53041	-12.4261		0.60789	-11.3617		0.57317	-12.2627		0.50936	-11.806		43.1953	0.30171		43.627	0.01884		41.2112	0.53259		43.1098	0.1439
0.5311	-12.4277		0.60869	-11.3644		0.57392	-12.2629		0.51003	-11.8086		43.212	0.30384		43.6437	0.019		41.2279	0.53635		43.1265	0.14482
0.53179	-12.4273		0.60948	-11.3671		0.57467	-12.2632		0.51069	-11.8116		43.2286	0.30599		43.6603	0.01916		41.2446	0.54013		43.1431	0.14574
0.53249	-12.4298		0.61028	-11.3696		0.57542	-12.2647		0.51136	-11.8145		43.2453	0.30814		43.677	0.01932		41.2612	0.54394		43.1598	0.14668
0.53318	-12.4287		0.61107	-11.3719		0.57617	-12.2649		0.51203	-11.8179		43.262	0.31032		43.6937	0.01948		41.2779	0.54777		43.1765	0.14761
0.53387	-12.4305		0.61187	-11.3725		0.57692	-12.2643		0.51269	-11.8195		43.2786	0.3125		43.7103	0.01964		41.2946	0.55163		43.1931	0.14856
0.53457	-12.4311		0.61266	-11.3713		0.57767	-12.264		0.51336	-11.8213		43.2953	0.3147		43.727	0.01981		41.3112	0.55551		43.2098	0.1495
0.53526	-12.4326		0.61345	-11.3728		0.57842	-12.2642		0.51402	-11.8241		43.312	0.31692		43.7437	0.01997		41.3279	0.55942		43.2265	0.15046
0.53595	-12.4335		0.61425	-11.3756		0.57917	-12.2647		0.51469	-11.827		43.3286	0.31915		43.7603	0.02014		41.3446	0.56335		43.2431	0.15142
0.53664	-12.4324		0.61504	-11.3785		0.57992	-12.2653		0.51536	-11.8293		43.3453	0.32139		43.777	0.02031		41.3612	0.56731		43.2598	0.15238
0.53734	-12.431		0.61584	-11.3803		0.58066	-12.2675		0.51602	-11.8312		43.362	0.32365		43.7937	0.02048		41.3779	0.57129		43.2765	0.15336
0.53803	-12.4305		0.61663	-11.3817		0.58141	-12.2704		0.51669	-11.8349		43.3786	0.32593		43.8103	0.02065		41.3946	0.57529		43.2931	0.15434
0.53872	-12.4309		0.61743	-11.3837		0.58216	-12.272		0.51735	-11.8383		43.3953	0.32822		43.827	0.02082		41.4112	0.57932		43.3098	0.15532
0.53942	-12.4312		0.61822	-11.3859		0.58291	-12.2728		0.51802	-11.8395		43.4119	0.33052		43.8437	0.021		41.4279	0.58338		43.3265	0.15631
0.54011	-12.4322		0.61902	-11.3882		0.58366	-12.2736		0.51869	-11.8424		43.4286	0.33284		43.8603	0.02117		41.4446	0.58746		43.3431	0.15731
0.5408	-12.4321		0.61981	-11.3893		0.58441	-12.2737		0.51935	-11.8451		43.4453	0.33518		43.877	0.02135		41.4612	0.59157		43.3598	0.15831
0.5415	-12.4312		0.6206	-11.3918		0.58516	-12.2747		0.52002	-11.847		43.462	0.33753		43.8937	0.02153		41.4779	0.5957		43.3765	0.15932
0.54219	-12.4318		0.6214	-11.3935		0.58591	-12.2746		0.52068	-11.85		43.4786	0.3399		43.9103	0.02171		41.4946	0.59986		43.3931	0.16033
0.54288	-12.4325		0.62219	-11.3955		0.58666	-12.2745		0.52135	-11.8527		43.4953	0.34228		43.927	0.02189		41.5112	0.60404		43.4098	0.16135
0.54358	-12.4326		0.62299	-11.3972		0.58741	-12.274		0.52202	-11.8552		43.5119	0.34467		43.9437	0.02207		41.5279	0.60825		43.4265	0.16238
0.54427	-12.4328		0.62378	-11.3976		0.58816	-12.2751		0.52268	-11.8582		43.5286	0.34709		43.9603	0.02225		41.5446	0.61249		43.4431	0.16341
0.54496	-12.4329		0.62458	-11.3997		0.58891	-12.2764		0.52335	-11.8607		43.5453	0.34952		43.977	0.02244		41.5612	0.61675		43.4598	0.16445
0.54565	-12.4334		0.62537	-11.4015		0.58966	-12.2765		0.52401	-11.8648		43.562	0.35196		43.9937	0.02263		41.5779	0.62104		43.4765	0.1655
0.54635	-12.4333		0.62617	-11.4033		0.5904	-12.2758		0.52468	-11.868		43.5786	0.35442		44.0103	0.02281		41.5945	0.62535		43.4931	0.16655
0.54704	-12.4337		0.62696	-11.4042		0.59115	-12.2758		0.52535	-11.8687		43.5953	0.3569		44.027	0.023		41.6112	0.62969		43.5098	0.16761
0.54773	-12.4355		0.62775	-11.4039		0.5919	-12.2758		0.52601	-11.8692		43.612	0.35939		44.0436	0.0232		41.6279	0.63406		43.5265	0.16868
0.54843	-12.4374		0.62855	-11.4037		0.59265	-12.2764		0.52668	-11.872		43.6286	0.3619		44.0603	0.02339		41.6446	0.63845		43.5431	0.16975
0.54912	-12.4376		0.62934	-11.4055		0.5934	-12.2776		0.52734	-11.8748		43.6453	0.36442		44.077	0.02358		41.6612	0.64288		43.5598	0.17083
0.54981	-12.4401		0.63014	-11.4068		0.59415	-12.2785		0.52801	-11.8783		43.6619	0.36696		44.0936	0.02378		41.6779	0.64733		43.5765	0.17191
0.55051	-12.4414		0.63093	-11.4095		0.5949	-12.28		0.52868	-11.8811		43.6786	0.36952		44.1103	0.02398		41.6945	0.6518		43.5931	0.173
0.5512	-12.4422		0.63173	-11.4119		0.59565	-12.2827		0.52934	-11.8832		43.6953	0.3721		44.127	0.02418		41.7112	0.6563		43.6098	0.1741
0.55189	-12.4426		0.63252	-11.4146		0.5964	-12.2846		0.53001	-11.8864		43.712	0.37469		44.1436	0.02438		41.7279	0.66083		43.6265	0.17521
0.55258	-12.4418		0.63332	-11.4153		0.59715	-12.2852		0.53067	-11.8888		43.7286	0.3773		44.1603	0.02458		41.7445	0.66539		43.6431	0.17632
0.55328	-12.4433		0.63411	-11.4161		0.5979	-12.2872		0.53134	-11.8899		43.7453	0.37992		44.177	0.02479		41.7612	0.66998		43.6598	0.17744
0.55397	-12.4452		0.6349	-11.4185		0.59865	-12.2892		0.53201	-11.8916		43.762	0.38256		44.1936	0.02499		41.7779	0.67459		43.6765	0.17856
0.55466	-12.4482		0.6357	-11.42		0.5994	-12.2901		0.53267	-11.8937		43.7786	0.38522		44.2103	0.0252		41.7945	0.67923		43.6931	0.17969
0.55536	-12.4496		0.63649	-11.4203		0.60014	-12.29		0.53334	-11.8959		43.7953	0.3879		44.227	0.02541		41.8112	0.6839		43.7098	0.18083
0.55605	-12.4523		0.63729	-11.4189		0.60089	-12.2903		0.534	-11.8983		43.812	0.39059		44.2436	0.02562		41.8279	0.6886		43.7265	0.18198
0.55674	-12.4528		0.63808	-11.4191		0.60164	-12.2904		0.53467	-11.9013		43.8286	0.3933		44.2603	0.02584		41.8445	0.69332		43.7431	0.18313
0.55744	-12.4532		0.63888	-11.4215		0.60239	-12.2913		0.53534	-11.9033		43.8453	0.39603		44.2769	0.02605		41.8612	0.69807		43.7598	0.18429
0.55813	-12.4549		0.63967	-11.4227		0.60314	-12.2925		0.536	-11.9053		43.862	0.39878		44.2936	0.02627		41.8779	0.70285		43.7765	0.18546
0.55882	-12.456		0.64047	-11.4242		0.60389	-12.2932		0.53667	-11.9081		43.8786	0.40154		44.3103	0.02649		41.8945	0.70767		43.7931	0.18663
0.55952	-12.457		0.64126	-11.4245		0.60464	-12.2949		0.53733	-11.9123		43.8953	0.40432		44.3269	0.02671		41.9112	0.71251		43.8098	0.18782
0.56021	-12.4566		0.64205	-11.4258		0.60539	-12.2966		0.538	-11.9125		43.912	0.40712		44.3436	0.02693		41.9279	0.71737		43.8265	0.189
0.5609	-12.4567		0.64285	-11.4282		0.60614	-12.2984		0.53867	-11.9154		43.9286	0.40994		44.3603	0.02715		41.9445	0.72227		43.8431	0.1902
0.56159	-12.4576		0.64364	-11.4294		0.60689	-12.2991		0.53933	-11.918		43.9453	0.41277		44.3769	0.02738		41.9612	0.72719		43.8598	0.1914
0.56229	-12.4573		0.64444	-11.4312		0.60764	-12.2987		0.54	-11.9203		43.962	0.41562		44.3936	0.02761		41.9779	0.73215		43.8765	0.19261
0.56298	-12.4569		0.64523	-11.4328		0.60839	-12.299		0.54066	-11.9224		43.9786	0.41849		44.4103	0.02784		41.9945	0.73713		43.8931	0.19383
0.56367	-12.4573		0.64603	-11.4355		0.60913	-12.3002		0.54133	-11.9244		43.9953	0.42138		44.4269	0.02807		42.0112	0.74214		43.9098	0.19506
0.56437	-12.458		0.64682	-11.4381		0.60988	-12.3009		0.542	-11.9262		44.012	0.42429		44.4436	0.0283		42.0279	0.74719		43.9265	0.19629
0.56506	-12.459		0.64762	-11.4394		0.61063	-12.3008		0.54266	-11.9309		44.0286	0.42721		44.4603	0.02854		42.0445	0.75226		43.9432	0.19753
0.56575	-12.4586		0.64841	-11.4388		0.61138	-12.3008		0.54333	-11.9333		44.0453	0.43016		44.4769	0.02877		42.0612	0.75736		43.9598	0.19877
0.56645	-12.4601		0.6492	-11.4419		0.61213	-12.3005		0.54399	-11.9352		44.062	0.43312		44.4936	0.02901		42.0779	0.76249		43.9765	0.20003
0.56714	-12.4604		0.65	-11.4445		0.61288	-12.3008		0.54466	-11.9352		44.0786	0.4361		44.5103	0.02925		42.0945	0.76765		43.9931	0.20129
0.56783	-12.4597		0.65079	-11.4446		0.61363	-12.2992		0.54533	-11.9367		44.0953	0.4391		44.5269	0.0295		42.1112	0.77284		44.0098	0.20256
0.56852	-12.4596		0.65159	-11.4419		0.61438	-12.2986		0.54599	-11.9396		44.112	0.44212		44.5436	0.02974		42.1279	0.77806		44.0265	0.20384
0.56922	-12.4611		0.65238	-11.4433		0.61513	-12.2996		0.54666	-11.9421		44.1286	0.44516		44.5603	0.02999		42.1445	0.78331		44.0431	0.20512
0.56991	-12.4619		0.65318	-11.446		0.61588	-12.3001		0.54732	-11.943		44.1453	0.44822		44.5769	0.03024		42.1612	0.7886		44.0598	0.20642
0.5706	-12.461		0.65397	-11.448		0.61663	-12.2994		0.54799	-11.9455		44.1619	0.45129		44.5936	0.03049		42.1779	0.79391		44.0765	0.20772
0.5713	-12.4602		0.65477	-11.4486		0.61738	-12.2987		0.54866	-11.947		44.1786	0.45439		44.6103	0.03074		42.1945	0.79925		44.0931	0.20903
0.57199	-12.459		0.65556	-11.45		0.61813	-12.2979		0.54932	-11.9511		44.1953	0.45751		44.6269	0.031		42.2112	0.80462		44.1098	0.21034
0.57268	-12.4582		0.65635	-11.4527		0.61887	-12.298		0.54999	-11.9529		44.212	0.46064		44.6436	0.03125		42.2279	0.81002		44.1265	0.21167
0.57338	-12.4581		0.65715	-11.4542		0.61962	-12.2977		0.55065	-11.9559		44.2286	0.46379		44.6602	0.03151		42.2445	0.81546		44.1431	0.213
0.57407	-12.4595		0.65794	-11.4551		0.62037	-12.2966		0.55132	-11.9581		44.2453	0.46697		44.6769	0.03177		42.2612	0.82092		44.1598	0.21434
0.57476	-12.4608		0.65874	-11.4556		0.62112	-12.2957		0.55199	-11.9591		44.2619	0.47016		44.6936	0.03204		42.2779	0.82642		44.1765	0.21569
0.57546	-12.4619		0.65953	-11.4573		0.62187	-12.2948		0.55265	-11.9603		44.2786	0.47338		44.7103	0.0323		42.2945	0.83194		44.1931	0.21705
0.57615	-12.4619		0.66033	-11.4588		0.62262	-12.2953		0.55332	-11.9614		44.2953	0.47661		44.7269	0.03257		42.3112	0.8375		44.2098	0.21841
0.57684	-12.4629		0.66112	-11.4595		0.62337	-12.2956		0.55398	-11.9615		44.3119	0.47987		44.7436	0.03284		42.3279	0.84309		44.2265	0.21978
0.57753	-12.4633		0.66192	-11.4585		0.62412	-12.2944		0.55465	-11.9658		44.3286	0.48314		44.7603	0.03311		42.3445	0.84871		44.2431	0.22116
0.57823	-12.4638		0.66271	-11.4596		0.62487	-12.2931		0.55532	-11.9662		44.3453	0.48644		44.7769	0.03339		42.3612	0.85436		44.2598	0.22255
0.57892	-12.4654		0.6635	-11.459		0.62562	-12.2922		0.55598	-11.9673		44.3619	0.48975		44.7936	0.03367		42.3779	0.86004		44.2765	0.22395
0.57961	-12.467		0.6643	-11.4612		0.62637	-12.2928		0.55665	-11.9693		44.3786	0.49309		44.8103	0.03394		42.3945	0.86576		44.2931	0.22536
0.58031	-12.4673		0.66509	-11.4617		0.62712	-12.2935		0.55731	-11.971		44.3953	0.49644		44.8269	0.03423		42.4112	0.87151		44.3098	0.22677
0.581	-12.4685		0.66589	-11.4616		0.62787	-12.2938		0.55798	-11.9717		44.4119	0.49982		44.8436	0.03451		42.4279	0.87728		44.3265	0.22819
0.58169	-12.4686		0.66668	-11.4631		0.62861	-12.2942		0.55865	-11.9737		44.4286	0.50322		44.8603	0.03479		42.4445	0.88309		44.3431	0.22963
0.58239	-12.4688		0.66748	-11.466		0.62936	-12.2957		0.55931	-11.976		44.4453	0.50664		44.8769	0.03508		42.4612	0.88894		44.3598	0.23107
0.58308	-12.467		0.66827	-11.4662		0.63011	-12.2976		0.55998	-11.9774		44.4619	0.51007		44.8936	0.03537		42.4779	0.89481		44.3764	0.23251
0.58377	-12.4669		0.66907	-11.4661		0.63086	-12.2991		0.56064	-11.9794		44.4786	0.51354		44.9102	0.03567		42.4945	0.90072		44.3931	0.23397
0.58446	-12.4675		0.66986	-11.469		0.63161	-12.3005		0.56131	-11.9831		44.4952	0.51702		44.9269	0.03596		42.5112	0.90666		44.4098	0.23544
0.58516	-12.4695		0.67065	-11.4717		0.63236	-12.3022		0.56198	-11.9848		44.5119	0.52052		44.9436	0.03626		42.5279	0.91263		44.4265	0.23691
0.58585	-12.4716		0.67145	-11.4719		0.63311	-12.3038		0.56264	-11.987		44.5286	0.52405		44.9602	0.03656		42.5445	0.91863		44.4431	0.2384
0.58654	-12.4718		0.67224	-11.4712		0.63386	-12.3035		0.56331	-11.9887		44.5453	0.52759		44.9769	0.03686		42.5612	0.92466		44.4598	0.23989
0.58724	-12.4724		0.67304	-11.4728		0.63461	-12.3039		0.56397	-11.9893		44.5619	0.53116		44.9936	0.03717		42.5779	0.93073		44.4764	0.24139
0.58793	-12.4713		0.67383	-11.4742		0.63536	-12.3027		0.56464	-11.9906		44.5786	0.53475		45.0102	0.03747		42.5945	0.93683		44.4931	0.2429
0.58862	-12.4728		0.67463	-11.4747		0.63611	-12.3039		0.56531	-11.9931		44.5952	0.53836		45.0269	0.03778		42.6112	0.94296		44.5098	0.24442
0.58932	-12.474		0.67542	-11.478		0.63686	-12.3055		0.56597	-11.994		44.6119	0.542		45.0436	0.0381		42.6279	0.94913		44.5264	0.24595
0.59001	-12.4735		0.67622	-11.477		0.63761	-12.3054		0.56664	-11.9946		44.6286	0.54565		45.0602	0.03841		42.6445	0.95533		44.5431	0.24748
0.5907	-12.4726		0.67701	-11.4772		0.63835	-12.3053		0.5673	-11.9953		44.6452	0.54933		45.0769	0.03873		42.6612	0.96156		44.5598	0.24903
0.5914	-12.4728		0.6778	-11.4793		0.6391	-12.306		0.56797	-11.9983		44.6619	0.55303		45.0936	0.03905		42.6779	0.96783		44.5765	0.25059
0.59209	-12.4743		0.6786	-11.4791		0.63985	-12.3066		0.56864	-12.0007		44.6786	0.55675		45.1102	0.03937		42.6945	0.97412		44.5931	0.25215
0.59278	-12.475		0.67939	-11.4802		0.6406	-12.3079		0.5693	-12.0031		44.6953	0.5605		45.1269	0.0397		42.7112	0.98045		44.6098	0.25373
0.59347	-12.4758		0.68019	-11.4818		0.64135	-12.3081		0.56997	-12.0057		44.7119	0.56427		45.1435	0.04003		42.7279	0.98682		44.6264	0.25531
0.59417	-12.477		0.68098	-11.4839		0.6421	-12.3067		0.57063	-12.0083		44.7286	0.56806		45.1602	0.04036		42.7445	0.99321		44.6431	0.2569
0.59486	-12.4777		0.68178	-11.4852		0.64285	-12.3062		0.5713	-12.0097		44.7452	0.57187		45.1769	0.04069		42.7612	0.99964		44.6598	0.2585
0.59555	-12.4781		0.68257	-11.4862		0.6436	-12.3069		0.57197	-12.0125		44.7619	0.57571		45.1935	0.04103		42.7779	1.00611		44.6764	0.26011
0.59625	-12.4785		0.68337	-11.4867		0.64435	-12.3085		0.57263	-12.015		44.7786	0.57957		45.2102	0.04137		42.7945	1.0126		44.6931	0.26174
0.59694	-12.4788		0.68416	-11.4888		0.6451	-12.3085		0.5733	-12.0175		44.7953	0.58345		45.2269	0.04171		42.8112	1.01913		44.7098	0.26337
0.59763	-12.4774		0.68495	-11.4915		0.64585	-12.3079		0.57396	-12.0196		44.8119	0.58736		45.2435	0.04205		42.8278	1.0257		44.7264	0.26501
0.59833	-12.4776		0.68575	-11.4928		0.6466	-12.3075		0.57463	-12.0222		44.8286	0.59128		45.2602	0.0424		42.8445	1.0323		44.7431	0.26666
0.59902	-12.4787		0.68654	-11.4938		0.64735	-12.3069		0.5753	-12.0255		44.8453	0.59524		45.2769	0.04275		42.8612	1.03893		44.7598	0.26832
0.59971	-12.4801		0.68734	-11.4966		0.64809	-12.3064		0.57596	-12.0277		44.8619	0.59921		45.2936	0.0431		42.8779	1.04559		44.7764	0.26999
0.6004	-12.4812		0.68813	-11.4974		0.64884	-12.3066		0.57663	-12.0312		44.8786	0.60321		45.3102	0.04346		42.8945	1.05229		44.7931	0.27167
0.6011	-12.4824		0.68893	-11.4972		0.64959	-12.3074		0.57729	-12.0333		44.8953	0.60724		45.3269	0.04382		42.9112	1.05902		44.8098	0.27335
0.60179	-12.4842		0.68972	-11.4975		0.65034	-12.3074		0.57796	-12.0351		44.9119	0.61128		45.3436	0.04418		42.9278	1.06579		44.8264	0.27505
0.60248	-12.4809		0.69052	-11.4995		0.65109	-12.3071		0.57863	-12.0377		44.9286	0.61535		45.3602	0.04454		42.9445	1.0726		44.8431	0.27676
0.60318	-12.479		0.69131	-11.5001		0.65184	-12.3074		0.57929	-12.0406		44.9453	0.61945		45.3769	0.04491		42.9612	1.07943		44.8598	0.27848
0.60387	-12.4794		0.6921	-11.5004		0.65259	-12.3072		0.57996	-12.045		44.9619	0.62356		45.3936	0.04528		42.9778	1.0863		44.8764	0.28021
0.60456	-12.4804		0.6929	-11.5024		0.65334	-12.3081		0.58062	-12.0489		44.9786	0.62771		45.4102	0.04566		42.9945	1.0932		44.8931	0.28195
0.60526	-12.4802		0.69369	-11.5028		0.65409	-12.3105		0.58129	-12.0513		44.9953	0.63187		45.4269	0.04603		43.0112	1.10014		44.9098	0.2837
0.60595	-12.4798		0.69449	-11.5027		0.65484	-12.3104		0.58196	-12.0526		45.0119	0.63606		45.4436	0.04641		43.0278	1.10711		44.9264	0.28546
0.60664	-12.4822		0.69528	-11.5042		0.65559	-12.31		0.58262	-12.0551		45.0286	0.64028		45.4602	0.0468		43.0445	1.11411		44.9431	0.28723
0.60734	-12.4829		0.69608	-11.5065		0.65634	-12.3117		0.58329	-12.057		45.0453	0.64452		45.4769	0.04718		43.0612	1.12115		44.9598	0.28901
0.60803	-12.4836		0.69687	-11.5075		0.65709	-12.3134		0.58395	-12.0578		45.0619	0.64878		45.4936	0.04757		43.0778	1.12823		44.9764	0.2908
0.60872	-12.4814		0.69767	-11.5085		0.65783	-12.315		0.58462	-12.0587		45.0786	0.65308		45.5102	0.04796		43.0945	1.13534		44.9931	0.2926
0.60941	-12.4815		0.69846	-11.5097		0.65858	-12.3168		0.58529	-12.0599		45.0953	0.65739		45.5269	0.04836		43.1112	1.14248		45.0098	0.29442
0.61011	-12.4824		0.69925	-11.5102		0.65933	-12.3182		0.58595	-12.061		45.1119	0.66173		45.5436	0.04876		43.1278	1.14966		45.0264	0.29624
0.6108	-12.4826		0.70005	-11.5111		0.66008	-12.3209		0.58662	-12.0627		45.1286	0.66609		45.5602	0.04916		43.1445	1.15687		45.0431	0.29807
0.61149	-12.4839		0.70084	-11.5112		0.66083	-12.3228		0.58728	-12.0644		45.1453	0.67049		45.5769	0.04956		43.1612	1.16411		45.0598	0.29992
0.61219	-12.4845		0.70164	-11.5126		0.66158	-12.3239		0.58795	-12.0655		45.1619	0.6749		45.5936	0.04997		43.1778	1.1714		45.0764	0.30177
0.61288	-12.485		0.70243	-11.5128		0.66233	-12.3257		0.58862	-12.0677		45.1786	0.67934		45.6102	0.05038		43.1945	1.17871		45.0931	0.30364
0.61357	-12.4849		0.70323	-11.5137		0.66308	-12.3255		0.58928	-12.0691		45.1953	0.68381		45.6269	0.0508		43.2112	1.18606		45.1098	0.30551
0.61427	-12.4859		0.70402	-11.5136		0.66383	-12.3258		0.58995	-12.0694		45.2119	0.6883		45.6436	0.05122		43.2278	1.19344		45.1264	0.3074
0.61496	-12.487		0.70482	-11.5124		0.66458	-12.3275		0.59061	-12.0721		45.2286	0.69282		45.6602	0.05164		43.2445	1.20086		45.1431	0.3093
0.61565	-12.4888		0.70561	-11.5113		0.66533	-12.3281		0.59128	-12.073		45.2453	0.69736		45.6769	0.05206		43.2612	1.20831		45.1598	0.31121
0.61634	-12.4899		0.7064	-11.5115		0.66608	-12.3293		0.59195	-12.0735		45.2619	0.70193		45.6936	0.05249		43.2778	1.2158		45.1764	0.31313
0.61704	-12.4902		0.7072	-11.5123		0.66683	-12.3308		0.59261	-12.0742		45.2786	0.70652		45.7102	0.05292		43.2945	1.22333		45.1931	0.31506
0.61773	-12.4906		0.70799	-11.5136		0.66757	-12.3309		0.59328	-12.0732		45.2953	0.71115		45.7269	0.05336		43.3112	1.23088		45.2097	0.317
0.61842	-12.4892		0.70879	-11.5146		0.66832	-12.33		0.59394	-12.0734		45.3119	0.71579		45.7436	0.0538		43.3278	1.23847		45.2264	0.31895
0.61912	-12.4915		0.70958	-11.5148		0.66907	-12.3299		0.59461	-12.0745		45.3286	0.72047		45.7602	0.05424		43.3445	1.2461		45.2431	0.32092
0.61981	-12.4929		0.71038	-11.5164		0.66982	-12.3296		0.59528	-12.076		45.3453	0.72517		45.7769	0.05469		43.3612	1.25375		45.2597	0.3229
0.6205	-12.4954		0.71117	-11.5172		0.67057	-12.3291		0.59594	-12.0762		45.3619	0.72989		45.7936	0.05514		43.3778	1.26145		45.2764	0.32488
0.6212	-12.4982		0.71197	-11.5174		0.67132	-12.3286		0.59661	-12.0751		45.3786	0.73465		45.8102	0.05559		43.3945	1.26918		45.2931	0.32688
0.62189	-12.5003		0.71276	-11.5168		0.67207	-12.3281		0.59727	-12.0762		45.3953	0.73943		45.8269	0.05605		43.4112	1.27694		45.3098	0.32889
0.62258	-12.4989		0.71355	-11.5157		0.67282	-12.3273		0.59794	-12.0802		45.4119	0.74423		45.8436	0.05651		43.4278	1.28474		45.3264	0.33092
0.62328	-12.4982		0.71435	-11.5137		0.67357	-12.3259		0.59861	-12.0829		45.4286	0.74906		45.8602	0.05697		43.4445	1.29257		45.3431	0.33295
0.62397	-12.5		0.71514	-11.5126		0.67432	-12.3257		0.59927	-12.0838		45.4453	0.75392		45.8769	0.05744		43.4612	1.30044		45.3597	0.335
0.62466	-12.4994		0.71594	-11.5127		0.67507	-12.3257		0.59994	-12.0861		45.462	0.75881		45.8936	0.05791		43.4778	1.30833		45.3764	0.33705
0.62535	-12.5003		0.71673	-11.5125		0.67582	-12.3249		0.6006	-12.0914		45.4786	0.76372		45.9102	0.05839		43.4945	1.31627		45.3931	0.33912
0.62605	-12.5009		0.71753	-11.512		0.67657	-12.3246		0.60127	-12.0923		45.4953	0.76866		45.9269	0.05887		43.5112	1.32424		45.4098	0.34121
0.62674	-12.5008		0.71832	-11.5132		0.67731	-12.3235		0.60194	-12.095		45.5119	0.77363		45.9436	0.05935		43.5278	1.33224		45.4264	0.3433
0.62743	-12.5001		0.71912	-11.5144		0.67806	-12.3231		0.6026	-12.0979		45.5286	0.77863		45.9602	0.05984		43.5445	1.34028		45.4431	0.3454
0.62813	-12.4992		0.71991	-11.514		0.67881	-12.3218		0.60327	-12.0993		45.5453	0.78365		45.9769	0.06033		43.5612	1.34835		45.4597	0.34752
0.62882	-12.4983		0.7207	-11.514		0.67956	-12.3211		0.60393	-12.1011		45.5619	0.7887		45.9936	0.06082		43.5778	1.35646		45.4764	0.34965
0.62951	-12.4977		0.7215	-11.5159		0.68031	-12.3226		0.6046	-12.1034		45.5786	0.79378		46.0102	0.06132		43.5945	1.3646		45.4931	0.35179
0.63021	-12.4984		0.72229	-11.5175		0.68106	-12.323		0.60527	-12.1053		45.5953	0.79888		46.0269	0.06183		43.6112	1.37277		45.5097	0.35395
0.6309	-12.4991		0.72309	-11.5189		0.68181	-12.3226		0.60593	-12.107		45.6119	0.80401		46.0436	0.06233		43.6278	1.38098		45.5264	0.35611
0.63159	-12.5001		0.72388	-11.5203		0.68256	-12.3242		0.6066	-12.1088		45.6286	0.80917		46.0602	0.06284		43.6445	1.38922		45.5431	0.35829
0.63228	-12.4988		0.72468	-11.5209		0.68331	-12.3241		0.60726	-12.1088		45.6453	0.81436		46.0769	0.06336		43.6612	1.39749		45.5598	0.36048
0.63298	-12.4973		0.72547	-11.5214		0.68406	-12.324		0.60793	-12.1111		45.6619	0.81958		46.0936	0.06388		43.6778	1.40581		45.5764	0.36269
0.63367	-12.4967		0.72627	-11.5213		0.68481	-12.324		0.6086	-12.1125		45.6786	0.82482		46.1102	0.0644		43.6945	1.41414		45.5931	0.3649
0.63436	-12.4979		0.72706	-11.5201		0.68556	-12.3233		0.60926	-12.1157		45.6953	0.8301		46.1269	0.06493		43.7112	1.42252		45.6097	0.36713
0.63506	-12.4986		0.72785	-11.521		0.68631	-12.3225		0.60993	-12.1174		45.7119	0.8354		46.1436	0.06546		43.7278	1.43093		45.6264	0.36937
0.63575	-12.497		0.72865	-11.52		0.68705	-12.3228		0.61059	-12.1196		45.7286	0.84073		46.1602	0.066		43.7445	1.43937		45.6431	0.37163
0.63644	-12.5002		0.72944	-11.521		0.6878	-12.3234		0.61126	-12.1216		45.7452	0.84609		46.1769	0.06654		43.7612	1.44785		45.6598	0.3739
0.63714	-12.5018		0.73024	-11.521		0.68855	-12.3259		0.61193	-12.1235		45.7619	0.85147		46.1936	0.06709		43.7779	1.45636		45.6764	0.37618
0.63783	-12.5		0.73103	-11.5215		0.6893	-12.327		0.61259	-12.1268		45.7786	0.85689		46.2102	0.06764		43.7945	1.4649		45.6931	0.37847
0.63852	-12.4995		0.73183	-11.5248		0.69005	-12.3287		0.61326	-12.1282		45.7953	0.86233		46.2269	0.06819		43.8112	1.47348		45.7097	0.38077
0.63922	-12.5006		0.73262	-11.5277		0.6908	-12.3293		0.61392	-12.1296		45.8119	0.86781		46.2436	0.06875		43.8278	1.48209		45.7264	0.38309
0.63991	-12.5009		0.73342	-11.5295		0.69155	-12.3295		0.61459	-12.1294		45.8286	0.87331		46.2602	0.06931		43.8445	1.49073		45.7431	0.38543
0.6406	-12.5023		0.73421	-11.5311		0.6923	-12.3306		0.61526	-12.1315		45.8453	0.87884		46.2769	0.06988		43.8612	1.49941		45.7598	0.38777
0.64129	-12.5038		0.735	-11.5321		0.69305	-12.3313		0.61592	-12.1345		45.8619	0.8844		46.2936	0.07045		43.8778	1.50811		45.7764	0.39013
0.64199	-12.5042		0.7358	-11.5331		0.6938	-12.3306		0.61659	-12.1351		45.8786	0.88999		46.3102	0.07103		43.8945	1.51685		45.7931	0.3925
0.64268	-12.5047		0.73659	-11.5343		0.69455	-12.3315		0.61725	-12.1344		45.8952	0.89561		46.3269	0.07161		43.9112	1.52562		45.8098	0.39489
0.64337	-12.5065		0.73739	-11.5331		0.6953	-12.3323		0.61792	-12.1368		45.9119	0.90125		46.3436	0.0722		43.9278	1.53443		45.8264	0.39728
0.64407	-12.5068		0.73818	-11.5331		0.69605	-12.3332		0.61859	-12.1391		45.9286	0.90693		46.3602	0.07279		43.9445	1.54326		45.8431	0.3997
0.64476	-12.5065		0.73898	-11.5357		0.69679	-12.3331		0.61925	-12.1406		45.9452	0.91263		46.3769	0.07338		43.9612	1.55213		45.8597	0.40212
0.64545	-12.5075		0.73977	-11.5353		0.69754	-12.3326		0.61992	-12.1425		45.9619	0.91837		46.3936	0.07398		43.9778	1.56103		45.8764	0.40456
0.64615	-12.5076		0.74057	-11.5341		0.69829	-12.3329		0.62058	-12.1443		45.9786	0.92413		46.4102	0.07459		43.9945	1.56997		45.8931	0.40702
0.64684	-12.5078		0.74136	-11.5336		0.69904	-12.3333		0.62125	-12.1471		45.9952	0.92993		46.4269	0.0752		44.0112	1.57893		45.9098	0.40948
0.64753	-12.5061		0.74215	-11.5337		0.69979	-12.3324		0.62192	-12.1491		46.0119	0.93575		46.4436	0.07581		44.0278	1.58793		45.9264	0.41196
0.64822	-12.5043		0.74295	-11.5347		0.70054	-12.3333		0.62258	-12.152		46.0286	0.9416		46.4602	0.07643		44.0445	1.59696		45.9431	0.41446
0.64892	-12.5056		0.74374	-11.5348		0.70129	-12.3336		0.62325	-12.1541		46.0452	0.94749		46.4769	0.07706		44.0612	1.60602		45.9597	0.41696
0.64961	-12.5082		0.74454	-11.5332		0.70204	-12.3342		0.62391	-12.1572		46.0619	0.9534		46.4936	0.07769		44.0778	1.61511		45.9764	0.41949
0.6503	-12.5102		0.74533	-11.5338		0.70279	-12.3359		0.62458	-12.16		46.0786	0.95934		46.5102	0.07832		44.0945	1.62423		45.9931	0.42202
0.651	-12.5099		0.74613	-11.5347		0.70354	-12.3374		0.62525	-12.1619		46.0952	0.96532		46.5269	0.07896		44.1112	1.63338		46.0097	0.42457
0.65169	-12.5103		0.74692	-11.5358		0.70429	-12.3382		0.62591	-12.1613		46.1119	0.97132		46.5436	0.07961		44.1278	1.64256		46.0264	0.42714
0.65238	-12.5126		0.74772	-11.5365		0.70504	-12.3386		0.62658	-12.1639		46.1286	0.97735		46.5602	0.08026		44.1445	1.65177		46.0431	0.42972
0.65308	-12.5107		0.74851	-11.5366		0.70579	-12.3391		0.62724	-12.1655		46.1452	0.98341		46.5769	0.08091		44.1612	1.66101		46.0597	0.43231
0.65377	-12.5089		0.7493	-11.5369		0.70653	-12.3387		0.62791	-12.1681		46.1619	0.98951		46.5936	0.08157		44.1778	1.67028		46.0764	0.43492
0.65446	-12.5106		0.7501	-11.5369		0.70728	-12.3372		0.62858	-12.1682		46.1786	0.99563		46.6102	0.08224		44.1945	1.67958		46.0931	0.43754
0.65516	-12.5114		0.75089	-11.5358		0.70803	-12.3372		0.62924	-12.1693		46.1952	1.00178		46.6269	0.08291		44.2112	1.68892		46.1097	0.44018
0.65585	-12.5111		0.75169	-11.5353		0.70878	-12.3374		0.62991	-12.1719		46.2119	1.00796		46.6436	0.08359		44.2278	1.69828		46.1264	0.44283
0.65654	-12.5108		0.75248	-11.5359		0.70953	-12.3396		0.63057	-12.1738		46.2286	1.01418		46.6602	0.08427		44.2445	1.70767		46.1431	0.44549
0.65723	-12.5087		0.75328	-11.5352		0.71028	-12.3407		0.63124	-12.1763		46.2452	1.02043		46.6769	0.08496		44.2612	1.71709		46.1597	0.44817
0.65793	-12.5098		0.75407	-11.5348		0.71103	-12.341		0.63191	-12.1785		46.2619	1.0267		46.6936	0.08565		44.2778	1.72654		46.1764	0.45087
0.65862	-12.5069		0.75487	-11.5344		0.71178	-12.3411		0.63257	-12.1799		46.2786	1.03301		46.7102	0.08635		44.2945	1.73602		46.1931	0.45358
0.65931	-12.5091		0.75566	-11.5334		0.71253	-12.3422		0.63324	-12.1828		46.2952	1.03934		46.7269	0.08705		44.3111	1.74553		46.2097	0.4563
0.66001	-12.5059		0.75645	-11.5354		0.71328	-12.3419		0.6339	-12.1844		46.3119	1.04571		46.7435	0.08776		44.3278	1.75507		46.2264	0.45905
0.6607	-12.5066		0.75725	-11.5362		0.71403	-12.341		0.63457	-12.186		46.3286	1.05211		46.7602	0.08848		44.3445	1.76463		46.243	0.4618
0.66139	-12.5096		0.75804	-11.5332		0.71478	-12.3405		0.63524	-12.1855		46.3452	1.05854		46.7769	0.0892		44.3612	1.77423		46.2597	0.46457
0.66209	-12.511		0.75884	-11.5337		0.71552	-12.3417		0.6359	-12.1868		46.3619	1.065		46.7935	0.08992		44.3778	1.78385		46.2764	0.46736
0.66278	-12.5118		0.75963	-11.5334		0.71627	-12.3432		0.63657	-12.1886		46.3786	1.07149		46.8102	0.09066		44.3945	1.7935		46.2931	0.47016
0.66347	-12.5115		0.76043	-11.5332		0.71702	-12.3434		0.63723	-12.1907		46.3952	1.07801		46.8269	0.0914		44.4112	1.80317		46.3097	0.47297
0.66416	-12.5133		0.76122	-11.5318		0.71777	-12.3438		0.6379	-12.1905		46.4119	1.08456		46.8435	0.09214		44.4278	1.81287		46.3264	0.47581
0.66486	-12.5154		0.76202	-11.5308		0.71852	-12.3438		0.63857	-12.1894		46.4286	1.09114		46.8602	0.09289		44.4445	1.8226		46.343	0.47865
0.66555	-12.5157		0.76281	-11.5325		0.71927	-12.3417		0.63923	-12.1911		46.4452	1.09775		46.8769	0.09365		44.4612	1.83235		46.3597	0.48152
0.66624	-12.5147		0.7636	-11.5347		0.72002	-12.3404		0.6399	-12.1927		46.4619	1.1044		46.8935	0.09441		44.4778	1.84213		46.3764	0.4844
0.66694	-12.5144		0.7644	-11.5358		0.72077	-12.3395		0.64056	-12.1946		46.4786	1.11107		46.9102	0.09518		44.4945	1.85194		46.3931	0.48729
0.66763	-12.5144		0.76519	-11.5356		0.72152	-12.3392		0.64123	-12.1965		46.4952	1.11778		46.9269	0.09595		44.5112	1.86177		46.4097	0.4902
0.66832	-12.5145		0.76599	-11.5349		0.72227	-12.3397		0.6419	-12.199		46.5119	1.12451		46.9435	0.09673		44.5278	1.87163		46.4264	0.49313
0.66902	-12.5138		0.76678	-11.5337		0.72302	-12.3414		0.64256	-12.2015		46.5286	1.13128		46.9602	0.09752		44.5445	1.88151		46.4431	0.49607
0.66971	-12.514		0.76758	-11.5342		0.72377	-12.3427		0.64323	-12.2033		46.5452	1.13807		46.9769	0.09831		44.5612	1.89141		46.4597	0.49903
0.6704	-12.5147		0.76837	-11.5353		0.72452	-12.3434		0.64389	-12.2064		46.5619	1.1449		46.9935	0.09911		44.5778	1.90135		46.4764	0.502
0.6711	-12.5159		0.76917	-11.5358		0.72526	-12.3439		0.64456	-12.2064		46.5785	1.15176		47.0102	0.09992		44.5945	1.9113		46.4931	0.50499
0.67179	-12.5151		0.76996	-11.5375		0.72601	-12.3447		0.64523	-12.2088		46.5952	1.15865		47.0269	0.10073		44.6112	1.92128		46.5097	0.508
0.67248	-12.5154		0.77075	-11.5369		0.72676	-12.3459		0.64589	-12.2105		46.6119	1.16557		47.0435	0.10155		44.6278	1.93128		46.5264	0.51102
0.67317	-12.5156		0.77155	-11.5369		0.72751	-12.3468		0.64656	-12.2126		46.6285	1.17253		47.0602	0.10238		44.6445	1.9413		46.5431	0.51406
0.67387	-12.5167		0.77234	-11.5366		0.72826	-12.3468		0.64722	-12.2146		46.6452	1.17951		47.0769	0.10321		44.6612	1.95135		46.5597	0.51712
0.67456	-12.5165		0.77314	-11.5373		0.72901	-12.3462		0.64789	-12.2165		46.6619	1.18653		47.0935	0.10405		44.6778	1.96142		46.5764	0.52019
0.67525	-12.5222		0.77393	-11.5387		0.72976	-12.3469		0.64856	-12.2149		46.6785	1.19358		47.1102	0.10489		44.6945	1.97151		46.5931	0.52328
0.67595	-12.5194		0.77473	-11.5396		0.73051	-12.3482		0.64922	-12.2166		46.6952	1.20065		47.1269	0.10574		44.7112	1.98163		46.6097	0.52638
0.67664	-12.5217		0.77552	-11.5384		0.73126	-12.3492		0.64989	-12.2174		46.7119	1.20777		47.1435	0.1066		44.7278	1.99176		46.6264	0.5295
0.67733	-12.5209		0.77632	-11.539		0.73201	-12.3512		0.65055	-12.2178		46.7285	1.2149		47.1602	0.10747		44.7445	2.00192		46.6431	0.53264
0.67803	-12.5202		0.77711	-11.5401		0.73276	-12.3526		0.65122	-12.2201		46.7452	1.22207		47.1769	0.10834		44.7612	2.0121		46.6597	0.53579
0.67872	-12.5194		0.7779	-11.5404		0.73351	-12.3548		0.65189	-12.225		46.7619	1.22928		47.1935	0.10922		44.7778	2.0223		46.6764	0.53897
0.67941	-12.5204		0.7787	-11.5404		0.73426	-12.3545		0.65255	-12.2273		46.7785	1.23651		47.2102	0.11011		44.7945	2.03251		46.693	0.54215
0.68011	-12.5211		0.77949	-11.5422		0.735	-12.3539		0.65322	-12.2313		46.7952	1.24378		47.2269	0.111		44.8112	2.04275		46.7097	0.54536
0.6808	-12.5217		0.78029	-11.5439		0.73575	-12.3548		0.65388	-12.2317		46.8119	1.25107		47.2435	0.1119		44.8278	2.05301		46.7264	0.54858
0.68149	-12.5234		0.78108	-11.5455		0.7365	-12.3551		0.65455	-12.2349		46.8285	1.2584		47.2602	0.11281		44.8445	2.06329		46.743	0.55182
0.68218	-12.5232		0.78188	-11.5461		0.73725	-12.3561		0.65522	-12.2392		46.8452	1.26575		47.2769	0.11372		44.8612	2.07358		46.7597	0.55508
0.68288	-12.5242		0.78267	-11.5472		0.738	-12.3585		0.65588	-12.24		46.8619	1.27314		47.2935	0.11464		44.8778	2.0839		46.7764	0.55835
0.68357	-12.5245		0.78347	-11.5459		0.73875	-12.3602		0.65655	-12.2426		46.8785	1.28056		47.3102	0.11557		44.8945	2.09422		46.793	0.56165
0.68426	-12.5246		0.78426	-11.5464		0.7395	-12.3625		0.65721	-12.2454		46.8952	1.28801		47.3269	0.11651		44.9111	2.10458		46.8097	0.56496
0.68496	-12.5251		0.78505	-11.547		0.74025	-12.3635		0.65788	-12.2454		46.9119	1.2955		47.3435	0.11745		44.9278	2.11494		46.8264	0.56828
0.68565	-12.5264		0.78585	-11.5473		0.741	-12.3636		0.65855	-12.2454		46.9285	1.30301		47.3602	0.11841		44.9445	2.12532		46.843	0.57163
0.68634	-12.5274		0.78664	-11.5461		0.74175	-12.3629		0.65921	-12.2489		46.9452	1.31055		47.3769	0.11937		44.9611	2.13572		46.8597	0.57499
0.68704	-12.5279		0.78744	-11.5452		0.7425	-12.3625		0.65988	-12.2496		46.9619	1.31813		47.3935	0.12033		44.9778	2.14614		46.8764	0.57837
0.68773	-12.527		0.78823	-11.5461		0.74325	-12.3625		0.66054	-12.2515		46.9785	1.32573		47.4102	0.12131		44.9945	2.15656		46.893	0.58177
0.68842	-12.5297		0.78903	-11.5459		0.744	-12.3649		0.66121	-12.2537		46.9952	1.33337		47.4269	0.12229		45.0111	2.16701		46.9097	0.58518
0.68911	-12.5308		0.78982	-11.5463		0.74474	-12.3659		0.66188	-12.256		47.0119	1.34103		47.4435	0.12328		45.0278	2.17747		46.9264	0.58862
0.68981	-12.5332		0.79062	-11.5473		0.74549	-12.3661		0.66254	-12.2583		47.0285	1.34873		47.4602	0.12428		45.0445	2.18795		46.943	0.59207
0.6905	-12.533		0.79141	-11.5478		0.74624	-12.366		0.66321	-12.2581		47.0452	1.35646		47.4769	0.12528		45.0611	2.19843		46.9597	0.59554
0.69119	-12.5328		0.7922	-11.5483		0.74699	-12.3657		0.66387	-12.2594		47.0619	1.36421		47.4935	0.1263		45.0778	2.20893		46.9764	0.59902
0.69189	-12.5299		0.793	-11.5487		0.74774	-12.3667		0.66454	-12.2586		47.0785	1.372		47.5102	0.12732		45.0945	2.21945		46.993	0.60253
0.69258	-12.5322		0.79379	-11.549		0.74849	-12.3656		0.66521	-12.2614		47.0952	1.37983		47.5269	0.12835		45.1111	2.22997		47.0097	0.60606
0.69327	-12.5334		0.79459	-11.5497		0.74924	-12.366		0.66587	-12.2615		47.1119	1.38767		47.5435	0.12938		45.1278	2.24052		47.0264	0.6096
0.69397	-12.534		0.79538	-11.5498		0.74999	-12.3659		0.66654	-12.2612		47.1285	1.39555		47.5602	0.13043		45.1445	2.25106		47.043	0.61316
0.69466	-12.5338		0.79618	-11.5513		0.75074	-12.3658		0.6672	-12.2638		47.1452	1.40346		47.5769	0.13148		45.1611	2.26163		47.0597	0.61674
0.69535	-12.5336		0.79697	-11.5519		0.75149	-12.3661		0.66787	-12.264		47.1619	1.4114		47.5935	0.13255		45.1778	2.27219		47.0764	0.62034
0.69605	-12.5336		0.79777	-11.5539		0.75224	-12.3664		0.66854	-12.2656		47.1785	1.41938		47.6102	0.13362		45.1945	2.28278		47.093	0.62395
0.69674	-12.5343		0.79856	-11.5525		0.75299	-12.3663		0.6692	-12.2661		47.1952	1.42737		47.6269	0.1347		45.2111	2.29336		47.1097	0.62759
0.69743	-12.534		0.79935	-11.551		0.75374	-12.3661		0.66987	-12.2672		47.2119	1.43541		47.6435	0.13579		45.2278	2.30397		47.1264	0.63124
0.69812	-12.5335		0.80015	-11.5485		0.75448	-12.3661		0.67053	-12.2685		47.2285	1.44346		47.6602	0.13688		45.2445	2.31457		47.143	0.63492
0.69882	-12.535		0.80094	-11.5462		0.75523	-12.3669		0.6712	-12.2689		47.2452	1.45156		47.6769	0.13799		45.2611	2.32519		47.1597	0.63861
0.69951	-12.536		0.80174	-11.5449		0.75598	-12.3671		0.67187	-12.2702		47.2619	1.45968		47.6935	0.1391		45.2778	2.33581		47.1764	0.64232
0.7002	-12.5367		0.80253	-11.5456		0.75673	-12.3685		0.67253	-12.2685		47.2785	1.46782		47.7102	0.14022		45.2944	2.34644		47.193	0.64605
0.7009	-12.5371		0.80333	-11.5451		0.75748	-12.3689		0.6732	-12.2682		47.2952	1.47601		47.7268	0.14135		45.3111	2.35708		47.2097	0.6498
0.70159	-12.537		0.80412	-11.5464		0.75823	-12.3672		0.67386	-12.2693		47.3285	1.49245		47.7435	0.14249		45.3278	2.36772		47.2264	0.65357
0.70228	-12.5368		0.80492	-11.5473		0.75898	-12.368		0.67453	-12.2723		47.3452	1.50072		47.7602	0.14364		45.3445	2.37837		47.243	0.65736
0.70298	-12.5368		0.80571	-11.5475		0.75973	-12.3694		0.6752	-12.2737		47.3618	1.50901		47.7768	0.1448		45.3611	2.38902		47.2597	0.66116
0.70367	-12.5364		0.8065	-11.547		0.76048	-12.3684		0.67586	-12.274		47.3785	1.51734		47.7935	0.14597		45.3778	2.39968		47.2764	0.66499
0.70436	-12.5353		0.8073	-11.5464		0.76123	-12.3691		0.67653	-12.2762		47.3952	1.5257		47.8102	0.14715		45.3944	2.41034		47.293	0.66883
0.70505	-12.5343		0.80809	-11.547		0.76198	-12.3712		0.67719	-12.2769		47.4119	1.53408		47.8268	0.14833		45.4111	2.421		47.3097	0.6727
0.70575	-12.5342		0.80889	-11.5471		0.76273	-12.3697		0.67786	-12.2778		47.4285	1.54249		47.8435	0.14953		45.4278	2.43167		47.3264	0.67659
0.70644	-12.5305		0.80968	-11.5477		0.76348	-12.3694		0.67853	-12.2786		47.4452	1.55094		47.8602	0.15073		45.4445	2.44234		47.343	0.68049
0.70713	-12.5313		0.81048	-11.5467		0.76422	-12.3696		0.67919	-12.2797		47.4619	1.55941		47.8768	0.15195		45.4611	2.45301		47.3597	0.68442
0.70783	-12.5299		0.81127	-11.5466		0.76497	-12.3715		0.67986	-12.2799		47.4785	1.5679		47.8935	0.15317		45.4778	2.46368		47.3764	0.68836
0.70852	-12.5324		0.81206	-11.5473		0.76572	-12.3723		0.68052	-12.2828		47.4952	1.57643		47.9102	0.1544		45.4944	2.47435		47.3931	0.69233
0.70921	-12.5313		0.81286	-11.5489		0.76647	-12.3729		0.68119	-12.2853		47.5119	1.58499		47.9268	0.15565		45.5111	2.48503		47.4097	0.69631
0.70991	-12.5309		0.81365	-11.5478		0.76722	-12.3748		0.68186	-12.2867		47.5285	1.59356		47.9435	0.1569		45.5278	2.49569		47.4264	0.70031
0.7106	-12.5315		0.81445	-11.5449		0.76797	-12.3766		0.68252	-12.2908		47.5452	1.60218		47.9602	0.15816		45.5444	2.50637		47.443	0.70434
0.71129	-12.5325		0.81524	-11.5446		0.76872	-12.3778		0.68319	-12.2932		47.5619	1.61082		47.9768	0.15943		45.5611	2.51703		47.4597	0.70838
0.71199	-12.5337		0.81604	-11.5434		0.76947	-12.3781		0.68385	-12.295		47.5785	1.61948		47.9935	0.16072		45.5778	2.5277		47.4764	0.71245
0.71268	-12.5351		0.81683	-11.5427		0.77022	-12.3781		0.68452	-12.2955		47.5952	1.62817		48.0102	0.16201		45.5944	2.53835		47.4931	0.71653
0.71337	-12.5373		0.81763	-11.5446		0.77097	-12.3775		0.68519	-12.2965		47.6119	1.63689		48.0268	0.16331		45.6111	2.54901		47.5097	0.72064
0.71406	-12.5381		0.81842	-11.5464		0.77172	-12.3785		0.68585	-12.2985		47.6285	1.64564		48.0435	0.16462		45.6278	2.55966		47.5264	0.72477
0.71476	-12.539		0.81921	-11.5483		0.77247	-12.3789		0.68652	-12.2997		47.6452	1.65442		48.0602	0.16595		45.6444	2.57031		47.5431	0.72891
0.71545	-12.5383		0.82001	-11.55		0.77322	-12.3775		0.68718	-12.301		47.6619	1.66322		48.0768	0.16728		45.6611	2.58096		47.5597	0.73308
0.71614	-12.5383		0.8208	-11.5489		0.77396	-12.3768		0.68785	-12.3016		47.6785	1.67205		48.0935	0.16862		45.6778	2.59159		47.5764	0.73727
0.71684	-12.5379		0.8216	-11.5492		0.77471	-12.3767		0.68852	-12.3024		47.6952	1.6809		48.1102	0.16998		45.6944	2.60222		47.5931	0.74148
0.71753	-12.5374		0.82239	-11.5494		0.77546	-12.3768		0.68918	-12.3066		47.7119	1.68978		48.1268	0.17134		45.7111	2.61284		47.6097	0.74571
0.71822	-12.538		0.82319	-11.5493		0.77621	-12.3775		0.68985	-12.3075		47.7285	1.69868		48.1435	0.17272		45.7278	2.62346		47.6264	0.74996
0.71892	-12.5378		0.82398	-11.5502		0.77696	-12.3794		0.69051	-12.3091		47.7452	1.70761		48.1602	0.1741		45.7444	2.63406		47.6431	0.75423
0.71961	-12.5372		0.82478	-11.5501		0.77771	-12.3781		0.69118	-12.3092		47.7619	1.71657		48.1768	0.1755		45.7611	2.64466		47.6597	0.75852
0.7203	-12.5376		0.82557	-11.5486		0.77846	-12.3766		0.69185	-12.3092		47.7785	1.72556		48.1935	0.17691		45.7778	2.65524		47.6764	0.76283
0.72099	-12.5391		0.82636	-11.5492		0.77921	-12.3774		0.69251	-12.3116		47.7952	1.73456		48.2102	0.17833		45.7944	2.66581		47.6931	0.76716
0.72169	-12.5401		0.82716	-11.5476		0.77996	-12.3787		0.69318	-12.3121		47.8119	1.7436		48.2268	0.17976		45.8111	2.67638		47.7097	0.77152
0.72238	-12.5412		0.82795	-11.5486		0.78071	-12.3769		0.69384	-12.3123		47.8285	1.75266		48.2435	0.1812		45.8278	2.68693		47.7264	0.77589
0.72307	-12.545		0.82875	-11.5487		0.78146	-12.3791		0.69451	-12.314		47.8452	1.76174		48.2602	0.18265		45.8444	2.69747		47.7431	0.78029
0.72377	-12.547		0.82954	-11.5491		0.78221	-12.3808		0.69518	-12.315		47.8619	1.77085		48.2768	0.18412		45.8611	2.708		47.7597	0.78471
0.72446	-12.5493		0.83034	-11.5473		0.78296	-12.3811		0.69584	-12.3142		47.8785	1.77998		48.2935	0.18559		45.8778	2.71851		47.7764	0.78915
0.72515	-12.5485		0.83113	-11.5446		0.7837	-12.3797		0.69651	-12.3185		47.8952	1.78914		48.3102	0.18708		45.8944	2.729		47.7931	0.79361
0.72585	-12.5497		0.83193	-11.5437		0.78445	-12.3799		0.69717	-12.3188		47.9119	1.79832		48.3268	0.18858		45.9111	2.73948		47.8097	0.79809
0.72654	-12.55		0.83272	-11.545		0.7852	-12.3791		0.69784	-12.3193		47.9285	1.80753		48.3435	0.19009		45.9278	2.74994		47.8264	0.8026
0.72723	-12.5509		0.83351	-11.5453		0.78595	-12.3793		0.69851	-12.322		47.9452	1.81675		48.3602	0.19161		45.9445	2.76039		47.843	0.80712
0.72793	-12.5493		0.83431	-11.5449		0.7867	-12.3783		0.69917	-12.3204		47.9619	1.826		48.3768	0.19314		45.9611	2.77082		47.8597	0.81167
0.72862	-12.5509		0.8351	-11.5441		0.78745	-12.3775		0.69984	-12.3208		47.9785	1.83528		48.3935	0.19469		45.9778	2.78123		47.8764	0.81624
0.72931	-12.5513		0.8359	-11.5422		0.7882	-12.3772		0.7005	-12.3219		47.9952	1.84457		48.4102	0.19624		45.9945	2.79163		47.893	0.82083
0.73	-12.5511		0.83669	-11.5385		0.78895	-12.3785		0.70117	-12.3234		48.0119	1.85389		48.4269	0.19781		46.0111	2.80199		47.9097	0.82545
0.7307	-12.55		0.83749	-11.5369		0.7897	-12.3789		0.70184	-12.3233		48.0285	1.86323		48.4435	0.19939		46.0278	2.81235		47.9264	0.83008
0.73139	-12.5508		0.83828	-11.5346		0.79045	-12.3807		0.7025	-12.3245		48.0452	1.87259		48.4602	0.20099		46.0445	2.82268		47.943	0.83474
0.73208	-12.5521		0.83908	-11.5346		0.7912	-12.3813		0.70317	-12.3238		48.0619	1.88197		48.4768	0.20259		46.0611	2.83299		47.9597	0.83942
0.73278	-12.5522		0.83987	-11.5352		0.79195	-12.3845		0.70383	-12.3235		48.0785	1.89138		48.4935	0.20421		46.0778	2.84327		47.9764	0.84412
0.73347	-12.5535		0.84066	-11.5342		0.7927	-12.3862		0.7045	-12.3253		48.0952	1.90081		48.5102	0.20584		46.0945	2.85353		47.993	0.84884
0.73416	-12.5541		0.84146	-11.5327		0.79344	-12.388		0.70517	-12.328		48.1119	1.91025		48.5268	0.20749		46.1111	2.86377		48.0097	0.85359
0.73486	-12.5537		0.84225	-11.5318		0.79419	-12.3881		0.70583	-12.328		48.1285	1.91972		48.5435	0.20914		46.1278	2.87398		48.0264	0.85836
0.73555	-12.5538		0.84305	-11.531		0.79494	-12.3894		0.7065	-12.3317		48.1452	1.92921		48.5602	0.21081		46.1445	2.88417		48.043	0.86315
0.73624	-12.5552		0.84384	-11.5323		0.79569	-12.3893		0.70716	-12.3322		48.1619	1.93872		48.5768	0.2125		46.1611	2.89433		48.0597	0.86797
0.73693	-12.5561		0.84464	-11.5336		0.79644	-12.3894		0.70783	-12.3346		48.1785	1.94824		48.5935	0.21419		46.1778	2.90446		48.0764	0.8728
0.73763	-12.5562		0.84543	-11.5338		0.79719	-12.3901		0.7085	-12.3382		48.1952	1.95779		48.6102	0.2159		46.1945	2.91457		48.093	0.87766
0.73832	-12.5561		0.84623	-11.5337		0.79794	-12.3898		0.70916	-12.3393		48.2119	1.96736		48.6268	0.21762		46.2111	2.92464		48.1097	0.88254
0.73901	-12.5569		0.84702	-11.5331		0.79869	-12.3879		0.70983	-12.34		48.2285	1.97694		48.6435	0.21936		46.2278	2.93469		48.1264	0.88745
0.73971	-12.5559		0.84781	-11.5326		0.79944	-12.3893		0.71049	-12.3418		48.2452	1.98654		48.6602	0.2211		46.2445	2.94471		48.143	0.89237
0.7404	-12.5565		0.84861	-11.5325		0.80019	-12.3873		0.71116	-12.3419		48.2619	1.99617		48.6768	0.22287		46.2611	2.95469		48.1597	0.89732
0.74109	-12.5574		0.8494	-11.5336		0.80094	-12.3871		0.71183	-12.3431		48.2785	2.00581		48.6935	0.22464		46.2778	2.96465		48.1764	0.90229
0.74179	-12.5578		0.8502	-11.5347		0.80169	-12.3864		0.71249	-12.3465		48.2952	2.01546		48.7101	0.22643		46.2945	2.97458		48.193	0.90729
0.74248	-12.558		0.85099	-11.5358		0.80244	-12.387		0.71316	-12.3468		48.3119	2.02514		48.7268	0.22823		46.3111	2.98446		48.2097	0.91231
0.74317	-12.5591		0.85179	-11.5359		0.80318	-12.3869		0.71382	-12.3485		48.3285	2.03483		48.7435	0.23005		46.3278	2.99432		48.2263	0.91735
0.74387	-12.5598		0.85258	-11.5353		0.80393	-12.3873		0.71449	-12.3504		48.3452	2.04454		48.7602	0.23188		46.3445	3.00414		48.243	0.92241
0.74456	-12.5615		0.85338	-11.5349		0.80468	-12.3874		0.71516	-12.3507		48.3619	2.05426		48.7768	0.23373		46.3611	3.01392		48.2597	0.9275
0.74525	-12.5618		0.85417	-11.5348		0.80543	-12.3886		0.71582	-12.3526		48.3785	2.064		48.7935	0.23559		46.3778	3.02368		48.2763	0.93261
0.74594	-12.5612		0.85496	-11.5351		0.80618	-12.3877		0.71649	-12.3539		48.3952	2.07375		48.8102	0.23746		46.3944	3.03339		48.293	0.93774
0.74664	-12.56		0.85576	-11.536		0.80693	-12.3885		0.71715	-12.3546		48.4119	2.08352		48.8268	0.23935		46.4111	3.04307		48.3097	0.9429
0.74733	-12.5604		0.85655	-11.5364		0.80768	-12.389		0.71782	-12.3566		48.4285	2.09331		48.8435	0.24125		46.4278	3.05271		48.3263	0.94808
0.74802	-12.5599		0.85735	-11.5355		0.80843	-12.3917		0.71849	-12.3567		48.4452	2.1031		48.8602	0.24317		46.4444	3.0623		48.343	0.95328
0.74872	-12.5595		0.85814	-11.5339		0.80918	-12.3903		0.71915	-12.3581		48.4618	2.11292		48.8768	0.2451		46.4611	3.07186		48.3597	0.95851
0.74941	-12.5591		0.85894	-11.5327		0.80993	-12.3923		0.71982	-12.361		48.4785	2.12275		48.8935	0.24705		46.4778	3.08138		48.3764	0.96376
0.7501	-12.5599		0.85973	-11.5319		0.81068	-12.3905		0.72048	-12.3627		48.4952	2.13259		48.9102	0.24901		46.4944	3.09086		48.393	0.96903
0.7508	-12.5609		0.86053	-11.5318		0.81143	-12.3884		0.72115	-12.3637		48.5119	2.14244		48.9268	0.25098		46.5111	3.10029		48.4097	0.97433
0.75149	-12.5624		0.86132	-11.5319		0.81218	-12.3873		0.72182	-12.3646		48.5285	2.15231		48.9435	0.25298		46.5278	3.10969		48.4263	0.97965
0.75218	-12.5647		0.86211	-11.533		0.81292	-12.3872		0.72248	-12.3682		48.5452	2.16219		48.9602	0.25498		46.5444	3.11904		48.443	0.985
0.75287	-12.5643		0.86291	-11.5301		0.81367	-12.3861		0.72315	-12.3698		48.5618	2.17208		48.9768	0.25701		46.5611	3.12834		48.4597	0.99037
0.75357	-12.5634		0.8637	-11.5268		0.81442	-12.3857		0.72381	-12.3712		48.5785	2.18198		48.9935	0.25904		46.5778	3.1376		48.4764	0.99576
0.75426	-12.5623		0.8645	-11.528		0.81517	-12.3843		0.72448	-12.3718		48.5952	2.1919		49.0102	0.2611		46.5944	3.14682		48.493	1.00118
0.75495	-12.5625		0.86529	-11.5277		0.81592	-12.3846		0.72515	-12.3715		48.6118	2.20182		49.0268	0.26317		46.6111	3.15598		48.5097	1.00662
0.75565	-12.5612		0.86609	-11.5266		0.81667	-12.3862		0.72581	-12.3717		48.6285	2.21176		49.0435	0.26525		46.6278	3.1651		48.5264	1.01208
0.75634	-12.5634		0.86688	-11.5261		0.81742	-12.3869		0.72648	-12.3744		48.6452	2.2217		49.0602	0.26735		46.6444	3.17417		48.543	1.01757
0.75703	-12.5638		0.86768	-11.5266		0.81817	-12.3847		0.72714	-12.3758		48.6618	2.23166		49.0768	0.26947		46.6611	3.1832		48.5597	1.02308
0.75773	-12.5647		0.86847	-11.5261		0.81892	-12.385		0.72781	-12.3794		48.6785	2.24162		49.0935	0.2716		46.6778	3.19217		48.5764	1.02862
0.75842	-12.5648		0.86926	-11.5241		0.81967	-12.3853		0.72848	-12.381		48.6952	2.25159		49.1102	0.27375		46.6944	3.20109		48.593	1.03418
0.75911	-12.5648		0.87006	-11.5219		0.82042	-12.3858		0.72914	-12.3824		48.7118	2.26157		49.1268	0.27592		46.7111	3.20996		48.6097	1.03976
0.75981	-12.5625		0.87085	-11.5221		0.82117	-12.3846		0.72981	-12.3848		48.7285	2.27156		49.1435	0.2781		46.7278	3.21878		48.6264	1.04537
0.7605	-12.5634		0.87165	-11.5226		0.82192	-12.3818		0.73047	-12.3859		48.7452	2.28156		49.1602	0.2803		46.7444	3.22755		48.643	1.051
0.76119	-12.5646		0.87244	-11.5233		0.82266	-12.3804		0.73114	-12.3872		48.7618	2.29156		49.1768	0.28252		46.7611	3.23626		48.6597	1.05666
0.76188	-12.565		0.87324	-11.5243		0.82341	-12.381		0.73181	-12.3878		48.7785	2.30157		49.1935	0.28475		46.7778	3.24492		48.6764	1.06234
0.76258	-12.5649		0.87403	-11.5253		0.82416	-12.3795		0.73247	-12.3879		48.7952	2.31158		49.2101	0.287		46.7944	3.25353		48.693	1.06804
0.76327	-12.567		0.87483	-11.5244		0.82491	-12.3797		0.73314	-12.3898		48.8118	2.3216		49.2268	0.28926		46.8111	3.26207		48.7097	1.07377
0.76396	-12.5695		0.87562	-11.5252		0.82566	-12.3789		0.7338	-12.3905		48.8285	2.33163		49.2435	0.29155		46.8278	3.27057		48.7264	1.07952
0.76466	-12.5693		0.87641	-11.5281		0.82641	-12.3773		0.73447	-12.3921		48.8452	2.34166		49.2601	0.29385		46.8444	3.279		48.743	1.0853
0.76535	-12.5685		0.87721	-11.5286		0.82716	-12.3753		0.73514	-12.3948		48.8618	2.3517		49.2768	0.29617		46.8611	3.28738		48.7597	1.0911
0.76604	-12.5681		0.878	-11.529		0.82791	-12.3764		0.7358	-12.3961		48.8785	2.36173		49.2935	0.29851		46.8778	3.2957		48.7764	1.09692
0.76674	-12.5668		0.8788	-11.5291		0.82866	-12.3755		0.73647	-12.3989		48.8952	2.37177		49.3102	0.30086		46.8944	3.30396		48.793	1.10277
0.76743	-12.5659		0.87959	-11.527		0.82941	-12.376		0.73713	-12.4002		48.9118	2.38182		49.3268	0.30323		46.9111	3.31215		48.8097	1.10865
0.76812	-12.5655		0.88039	-11.5254		0.83016	-12.3784		0.7378	-12.4027		48.9285	2.39186		49.3435	0.30562		46.9278	3.32029		48.8264	1.11455
0.76881	-12.5653		0.88118	-11.523		0.83091	-12.3789		0.73847	-12.4051		48.9452	2.40191		49.3601	0.30803		46.9444	3.32837		48.843	1.12047
0.76951	-12.5641		0.88198	-11.5256		0.83165	-12.3798		0.73913	-12.4046		48.9618	2.41196		49.3768	0.31046		46.9611	3.33638		48.8597	1.12642
0.7702	-12.5656		0.88277	-11.5262		0.8324	-12.3808		0.7398	-12.4056		48.9785	2.42201		49.3935	0.3129		46.9778	3.34433		48.8764	1.13239
0.77089	-12.5662		0.88356	-11.5242		0.83315	-12.3813		0.74046	-12.4066		48.9952	2.43206		49.4102	0.31537		46.9944	3.35222		48.893	1.13839
0.77159	-12.567		0.88436	-11.5233		0.8339	-12.3834		0.74113	-12.4081		49.0118	2.44211		49.4268	0.31785		47.0111	3.36004		48.9097	1.1444
0.77228	-12.5674		0.88515	-11.523		0.83465	-12.3826		0.7418	-12.4106		49.0285	2.45216		49.4435	0.32035		47.0277	3.36779		48.9264	1.15045
0.77297	-12.5671		0.88595	-11.5221		0.8354	-12.3836		0.74246	-12.4133		49.0452	2.46221		49.4601	0.32287		47.0444	3.37549		48.943	1.15652
0.77367	-12.5655		0.88674	-11.5204		0.83615	-12.3834		0.74313	-12.4145		49.0618	2.47225		49.4768	0.32541		47.0611	3.38311		48.9597	1.16262
0.77436	-12.5635		0.88754	-11.5227		0.8369	-12.385		0.74379	-12.4156		49.0785	2.4823		49.4935	0.32797		47.0778	3.39067		48.9763	1.16873
0.77505	-12.5628		0.88833	-11.5235		0.83765	-12.3868		0.74446	-12.4149		49.0952	2.49234		49.5102	0.33054		47.0944	3.39816		48.993	1.17488
0.77575	-12.5635		0.88913	-11.5202		0.8384	-12.3865		0.74513	-12.4153		49.1118	2.50238		49.5268	0.33314		47.1111	3.40558		49.0097	1.18105
0.77644	-12.5662		0.88992	-11.5173		0.83915	-12.3865		0.74579	-12.4161		49.1285	2.51241		49.5435	0.33576		47.1277	3.41293		49.0264	1.18724
0.77713	-12.5665		0.89071	-11.5186		0.8399	-12.3887		0.74646	-12.4173		49.1452	2.52244		49.5602	0.33839		47.1444	3.42021		49.043	1.19346
0.77782	-12.5647		0.89151	-11.5173		0.84065	-12.3905		0.74712	-12.4189		49.1618	2.53246		49.5768	0.34105		47.1611	3.42742		49.0597	1.1997
0.77852	-12.5635		0.8923	-11.5171		0.84139	-12.3936		0.74779	-12.4193		49.1785	2.54249		49.5935	0.34372		47.1778	3.43456		49.0763	1.20597
0.77921	-12.5634		0.8931	-11.5145		0.84214	-12.3926		0.74846	-12.4199		49.1952	2.5525		49.6101	0.34642		47.1944	3.44162		49.093	1.21226
0.7799	-12.5638		0.89389	-11.5147		0.84289	-12.3937		0.74912	-12.4207		49.2118	2.5625		49.6268	0.34914		47.2111	3.44862		49.1097	1.21858
0.7806	-12.5611		0.89469	-11.5121		0.84364	-12.3948		0.74979	-12.4217		49.2285	2.57251		49.6435	0.35187		47.2278	3.45554		49.1263	1.22492
0.78129	-12.5609		0.89548	-11.5112		0.84439	-12.3948		0.75045	-12.4229		49.2452	2.58249		49.6602	0.35463		47.2444	3.46238		49.143	1.23129
0.78198	-12.5637		0.89628	-11.5123		0.84514	-12.3952		0.75112	-12.4232		49.2618	2.59248		49.6768	0.35741		47.2611	3.46916		49.1597	1.23768
0.78268	-12.5645		0.89707	-11.5131		0.84589	-12.3965		0.75179	-12.4234		49.2785	2.60246		49.6935	0.3602		47.2777	3.47585		49.1763	1.2441
0.78337	-12.5655		0.89786	-11.5134		0.84664	-12.3971		0.75245	-12.4235		49.2952	2.61242		49.7101	0.36302		47.2944	3.48247		49.193	1.25054
0.78406	-12.5661		0.89866	-11.5136		0.84739	-12.3965		0.75312	-12.4225		49.3118	2.62238		49.7268	0.36586		47.3111	3.48901		49.2097	1.257
0.78475	-12.5674		0.89945	-11.516		0.84814	-12.3985		0.75378	-12.4238		49.3285	2.63232		49.7435	0.36872		47.3278	3.49548		49.2263	1.26349
0.78545	-12.5681		0.90025	-11.5161		0.84889	-12.3993		0.75445	-12.4251		49.3452	2.64225		49.7601	0.37161		47.3444	3.50187		49.243	1.27001
0.78614	-12.5692		0.90104	-11.5135		0.84964	-12.4004		0.75512	-12.4247		49.3618	2.65218		49.7768	0.37451		47.3611	3.50818		49.2597	1.27654
0.78683	-12.5693		0.90184	-11.5127		0.85039	-12.4012		0.75578	-12.4263		49.3785	2.66209		49.7935	0.37744		47.3777	3.51441		49.2763	1.28311
0.78753	-12.5696		0.90263	-11.5109		0.85113	-12.4015		0.75645	-12.4262		49.3952	2.67198		49.8101	0.38039		47.3944	3.52055		49.293	1.2897
0.78822	-12.5703		0.90343	-11.5114		0.85188	-12.4009		0.75711	-12.4269		49.4118	2.68187		49.8268	0.38336		47.4111	3.52663		49.3097	1.29631
0.78891	-12.57		0.90422	-11.5104		0.85263	-12.4013		0.75778	-12.4263		49.4285	2.69174		49.8435	0.38635		47.4277	3.53261		49.3263	1.30295
0.78961	-12.5694		0.90501	-11.5106		0.85338	-12.4023		0.75845	-12.4264		49.4452	2.70159		49.8601	0.38936		47.4444	3.53852		49.343	1.30962
0.7903	-12.5705		0.90581	-11.5107		0.85413	-12.4018		0.75911	-12.4255		49.4618	2.71143		49.8768	0.3924		47.4611	3.54434		49.3597	1.31631
0.79099	-12.5712		0.9066	-11.5077		0.85488	-12.4032		0.75978	-12.4241		49.4785	2.72126		49.8935	0.39546		47.4777	3.55009		49.3763	1.32302
0.79169	-12.572		0.9074	-11.5101		0.85563	-12.4045		0.76044	-12.4244		49.4952	2.73107		49.9101	0.39854		47.4944	3.55575		49.393	1.32976
0.79238	-12.5722		0.90819	-11.5135		0.85638	-12.4049		0.76111	-12.4261		49.5118	2.74085		49.9268	0.40165		47.5111	3.56132		49.4096	1.33652
0.79307	-12.5701		0.90899	-11.5145		0.85713	-12.4058		0.76178	-12.4273		49.5285	2.75063		49.9435	0.40477		47.5277	3.56682		49.4263	1.34331
0.79376	-12.5701		0.90978	-11.5154		0.85788	-12.4072		0.76244	-12.4274		49.5452	2.76038		49.9601	0.40793		47.5444	3.57222		49.443	1.35012
0.79446	-12.5722		0.91058	-11.5145		0.85863	-12.4058		0.76311	-12.4253		49.5618	2.77012		49.9768	0.4111		47.5611	3.57754		49.4597	1.35695
0.79515	-12.5728		0.91137	-11.5134		0.85938	-12.4065		0.76377	-12.4241		49.5785	2.77983		49.9935	0.4143		47.5777	3.58278		49.4763	1.36382
0.79584	-12.5742		0.91216	-11.5154		0.86013	-12.4062		0.76444	-12.4255		49.5952	2.78953		50.0101	0.41752		47.5944	3.58793		49.493	1.3707
0.79654	-12.5726		0.91296	-11.5176		0.86087	-12.4051		0.76511	-12.427		49.6118	2.7992		50.0268	0.42077		47.6111	3.59299		49.5097	1.37761
0.79723	-12.5722		0.91375	-11.5191		0.86162	-12.4031		0.76577	-12.4298		49.6285	2.80886		50.0435	0.42404		47.6277	3.59796		49.5263	1.38455
0.79792	-12.5725		0.91455	-11.5198		0.86237	-12.4022		0.76644	-12.4309		49.6452	2.81849		50.0601	0.42733		47.6444	3.60285		49.543	1.39151
0.79862	-12.5717		0.91534	-11.5199		0.86312	-12.4034		0.7671	-12.4324		49.6618	2.82811		50.0768	0.43065		47.6611	3.60764		49.5596	1.39849
0.79931	-12.573		0.91614	-11.5195		0.86387	-12.4032		0.76777	-12.4327		49.6785	2.83769		50.0935	0.43399		47.6777	3.61235		49.5763	1.4055
0.8	-12.5736		0.91693	-11.5199		0.86462	-12.4024		0.76844	-12.4335		49.6952	2.84725		50.1101	0.43736		47.6944	3.61697		49.593	1.41253
0.80069	-12.5722		0.91773	-11.5211		0.86537	-12.4022		0.7691	-12.435		49.7118	2.85679		50.1268	0.44075		47.7111	3.6215		49.6096	1.41959
0.80139	-12.5713		0.91852	-11.5198		0.86612	-12.4015		0.76977	-12.437		49.7285	2.8663		50.1435	0.44417		47.7277	3.62594		49.6263	1.42667
0.80208	-12.5717		0.91931	-11.5207		0.86687	-12.4014		0.77043	-12.4373		49.7452	2.87579		50.1601	0.44761		47.7444	3.63029		49.643	1.43377
0.80277	-12.5723		0.92011	-11.5223		0.86762	-12.4013		0.7711	-12.4373		49.7618	2.88525		50.1768	0.45108		47.7611	3.63455		49.6596	1.4409
0.80347	-12.5735		0.9209	-11.5223		0.86837	-12.4018		0.77177	-12.4368		49.7785	2.89468		50.1935	0.45457		47.7777	3.63872		49.6763	1.44806
0.80416	-12.5747		0.9217	-11.5242		0.86912	-12.4016		0.77243	-12.4359		49.7952	2.90409		50.2101	0.45809		47.7944	3.64279		49.693	1.45523
0.80485	-12.5751		0.92249	-11.5229		0.86987	-12.4027		0.7731	-12.4354		49.8118	2.91347		50.2268	0.46164		47.8111	3.64677		49.7096	1.46244
0.80555	-12.5757		0.92329	-11.5216		0.87061	-12.4037		0.77376	-12.4345		49.8285	2.92281		50.2435	0.46521		47.8277	3.65066		49.7263	1.46967
0.80624	-12.5764		0.92408	-11.5197		0.87136	-12.4048		0.77443	-12.4357		49.8452	2.93213		50.2601	0.4688		47.8444	3.65446		49.743	1.47692
0.80693	-12.5757		0.92488	-11.5183		0.87211	-12.4042		0.7751	-12.4362		49.8618	2.94142		50.2768	0.47243		47.8611	3.65816		49.7596	1.48419
0.80763	-12.5752		0.92567	-11.5157		0.87286	-12.4047		0.77576	-12.4355		49.8785	2.95067		50.2935	0.47608		47.8777	3.66177		49.7763	1.49149
0.80832	-12.5747		0.92646	-11.5126		0.87361	-12.4036		0.77643	-12.4353		49.8952	2.9599		50.3101	0.47975		47.8944	3.66528		49.793	1.49881
0.80901	-12.5747		0.92726	-11.5113		0.87436	-12.4035		0.77709	-12.4353		49.9118	2.9691		50.3268	0.48345		47.9111	3.6687		49.8096	1.50616
0.8097	-12.5759		0.92805	-11.5094		0.87511	-12.4025		0.77776	-12.4338		49.9285	2.97825		50.3435	0.48719		47.9277	3.67202		49.8263	1.51354
0.8104	-12.5749		0.92885	-11.5073		0.87586	-12.4016		0.77843	-12.4338		49.9452	2.98738		50.3601	0.49094		47.9444	3.67525		49.843	1.52093
0.81109	-12.5754		0.92964	-11.5068		0.87661	-12.4001		0.77909	-12.4322		49.9618	2.99648		50.3768	0.49473		47.9611	3.67839		49.8596	1.52835
0.81178	-12.5744		0.93044	-11.5059		0.87736	-12.4006		0.77976	-12.433		49.9785	3.00553		50.3935	0.49854		47.9777	3.68142		49.8763	1.53579
0.81248	-12.574		0.93123	-11.5024		0.87811	-12.401		0.78042	-12.4347		49.9952	3.01455		50.4101	0.50238		47.9944	3.68436		49.893	1.54325
0.81317	-12.574		0.93203	-11.4999		0.87886	-12.402		0.78109	-12.4358		50.0118	3.02354		50.4268	0.50625		48.0111	3.68721		49.9096	1.55074
0.81386	-12.5751		0.93282	-11.4995		0.87961	-12.404		0.78176	-12.4365		50.0285	3.03248		50.4435	0.51014		48.0277	3.68995		49.9263	1.55826
0.81456	-12.5737		0.93361	-11.4993		0.88035	-12.4059		0.78242	-12.4377		50.0452	3.04139		50.4601	0.51407		48.0444	3.69261		49.943	1.56579
0.81525	-12.5745		0.93441	-11.4977		0.8811	-12.4084		0.78309	-12.4356		50.0618	3.05026		50.4768	0.51802		48.0611	3.69516		49.9596	1.57335
0.81594	-12.5728		0.9352	-11.4964		0.88185	-12.4096		0.78375	-12.435		50.0785	3.0591		50.4935	0.522		48.0777	3.69761		49.9763	1.58094
0.81663	-12.5715		0.936	-11.4934		0.8826	-12.4117		0.78442	-12.4354		50.0951	3.06789		50.5101	0.52601		48.0944	3.69997		49.993	1.58854
0.81733	-12.5732		0.93679	-11.4893		0.88335	-12.4127		0.78509	-12.4367		50.1118	3.07665		50.5268	0.53005		48.1111	3.70223		50.0096	1.59617
0.81802	-12.5745		0.93759	-11.4875		0.8841	-12.414		0.78575	-12.4372		50.1285	3.08536		50.5435	0.53412		48.1277	3.70439		50.0263	1.60383
0.81871	-12.5734		0.93838	-11.4865		0.88485	-12.4149		0.78642	-12.437		50.1452	3.09403		50.5602	0.53822		48.1444	3.70645		50.043	1.6115
0.81941	-12.5718		0.93918	-11.4859		0.8856	-12.4151		0.78708	-12.4373		50.1618	3.10266		50.5768	0.54234		48.1611	3.70841		50.0596	1.6192
0.8201	-12.5704		0.93997	-11.4845		0.88635	-12.4148		0.78775	-12.4374		50.1785	3.11125		50.5935	0.5465		48.1777	3.71028		50.0763	1.62692
0.82079	-12.5703		0.94076	-11.4841		0.8871	-12.4136		0.78842	-12.439		50.1951	3.11979		50.6101	0.55069		48.1944	3.71204		50.093	1.63466
0.82149	-12.5706		0.94156	-11.4855		0.88785	-12.4126		0.78908	-12.441		50.2118	3.1283		50.6268	0.55491		48.2111	3.71371		50.1096	1.64243
0.82218	-12.571		0.94235	-11.4859		0.8886	-12.4124		0.78975	-12.4433		50.2285	3.13675		50.6435	0.55915		48.2278	3.71527		50.1263	1.65022
0.82287	-12.5705		0.94315	-11.4856		0.88935	-12.4136		0.79041	-12.4462		50.2452	3.14516		50.6602	0.56343		48.2444	3.71674		50.143	1.65803
0.82357	-12.5689		0.94394	-11.4851		0.89009	-12.4132		0.79108	-12.4459		50.2618	3.15352		50.6768	0.56774		48.2611	3.71811		50.1596	1.66586
0.82426	-12.5682		0.94474	-11.4878		0.89084	-12.4167		0.79175	-12.447		50.2785	3.16184		50.6935	0.57208		48.2777	3.71937		50.1763	1.67372
0.82495	-12.5695		0.94553	-11.4889		0.89159	-12.4175		0.79241	-12.4499		50.2951	3.17011		50.7101	0.57645		48.2944	3.72054		50.193	1.6816
0.82564	-12.57		0.94633	-11.4868		0.89234	-12.4196		0.79308	-12.4521		50.3118	3.17833		50.7268	0.58085		48.3111	3.72161		50.2096	1.6895
0.82634	-12.5712		0.94712	-11.4848		0.89309	-12.4198		0.79374	-12.4532		50.3285	3.1865		50.7435	0.58528		48.3278	3.72257		50.2263	1.69742
0.82703	-12.5729		0.94791	-11.4853		0.89384	-12.4193		0.79441	-12.4559		50.3451	3.19463		50.7602	0.58975		48.3444	3.72344		50.243	1.70537
0.82772	-12.5731		0.94871	-11.4873		0.89459	-12.4194		0.79508	-12.4583		50.3618	3.2027		50.7768	0.59424		48.3611	3.72421		50.2597	1.71333
0.82842	-12.5748		0.9495	-11.4885		0.89534	-12.4226		0.79574	-12.4612		50.3785	3.21073		50.7935	0.59877		48.3777	3.72487		50.2763	1.72132
0.82911	-12.5767		0.9503	-11.4889		0.89609	-12.4236		0.79641	-12.462		50.3952	3.2187		50.8102	0.60333		48.3944	3.72544		50.293	1.72933
0.8298	-12.5785		0.95109	-11.4883		0.89684	-12.4233		0.79707	-12.4637		50.4118	3.22662		50.8268	0.60792		48.4111	3.7259		50.3096	1.73736
0.8305	-12.5786		0.95189	-11.4871		0.89759	-12.4238		0.79774	-12.4635		50.4285	3.23449		50.8435	0.61255		48.4277	3.72626		50.3263	1.74541
0.83119	-12.581		0.95268	-11.4862		0.89834	-12.4245		0.79841	-12.4639		50.4452	3.2423		50.8602	0.61721		48.4444	3.72653		50.343	1.75349
0.83188	-12.5812		0.95348	-11.4849		0.89909	-12.4266		0.79907	-12.4622		50.4618	3.25006		50.8768	0.6219		48.4611	3.72669		50.3597	1.76158
0.83257	-12.5811		0.95427	-11.4856		0.89983	-12.4252		0.79974	-12.4656		50.4785	3.25777		50.8935	0.62662		48.4777	3.72675		50.3763	1.76969
0.83327	-12.5832		0.95506	-11.4887		0.90058	-12.4255		0.8004	-12.4669		50.4952	3.26541		50.9102	0.63138		48.4944	3.72671		50.393	1.77783
0.83396	-12.5867		0.95586	-11.4882		0.90133	-12.4246		0.80107	-12.4686		50.5118	3.27301		50.9268	0.63618		48.5111	3.72658		50.4096	1.78598
0.83465	-12.5869		0.95665	-11.4868		0.90208	-12.4261		0.80174	-12.4688		50.5285	3.28055		50.9435	0.641		48.5277	3.72634		50.4263	1.79416
0.83535	-12.5879		0.95745	-11.4842		0.90283	-12.4265		0.8024	-12.4702		50.5451	3.28803		50.9602	0.64586		48.5444	3.726		50.443	1.80236
0.83604	-12.589		0.95824	-11.4849		0.90358	-12.4256		0.80307	-12.4707		50.5618	3.29545		50.9768	0.65076		48.5611	3.72556		50.4597	1.81058
0.83673	-12.5903		0.95904	-11.4855		0.90433	-12.4262		0.80373	-12.4717		50.5785	3.30282		50.9935	0.65568		48.5777	3.72502		50.4763	1.81882
0.83743	-12.591		0.95983	-11.4862		0.90508	-12.4255		0.8044	-12.4708		50.5951	3.31013		51.0102	0.66065		48.5944	3.72438		50.493	1.82707
0.83812	-12.5906		0.96063	-11.4842		0.90583	-12.4286		0.80507	-12.4719		50.6118	3.31737		51.0268	0.66564		48.6111	3.72364		50.5097	1.83535
0.83881	-12.5908		0.96142	-11.4854		0.90658	-12.4282		0.80573	-12.4714		50.6285	3.32456		51.0435	0.67067		48.6277	3.72279		50.5263	1.84364
0.83951	-12.5912		0.96221	-11.4847		0.90733	-12.4276		0.8064	-12.4702		50.6452	3.33169		51.0602	0.67574		48.6444	3.72185		50.543	1.85196
0.8402	-12.5922		0.96301	-11.4856		0.90808	-12.4268		0.80706	-12.4711		50.6618	3.33875		51.0768	0.68084		48.6611	3.72081		50.5596	1.8603
0.84089	-12.5938		0.9638	-11.4849		0.90883	-12.4263		0.80773	-12.4726		50.6785	3.34576		51.0935	0.68598		48.6777	3.71967		50.5763	1.86865
0.84158	-12.5933		0.9646	-11.4837		0.90957	-12.4247		0.8084	-12.4722		50.6952	3.3527		51.1101	0.69116		48.6944	3.71843		50.593	1.87703
0.84228	-12.5924		0.96539	-11.4855		0.91032	-12.4246		0.80906	-12.471		50.7118	3.35958		51.1268	0.69637		48.7111	3.71709		50.6097	1.88542
0.84297	-12.5905		0.96619	-11.4879		0.91107	-12.4241		0.80973	-12.4698		50.7285	3.36639		51.1435	0.70162		48.7277	3.71566		50.6263	1.89383
0.84366	-12.5892		0.96698	-11.4869		0.91182	-12.425		0.81039	-12.4712		50.7452	3.37314		51.1602	0.7069		48.7444	3.71412		50.643	1.90227
0.84436	-12.5879		0.96778	-11.4853		0.91257	-12.4267		0.81106	-12.4699		50.7618	3.37982		51.1768	0.71222		48.7611	3.71248		50.6596	1.91072
0.84505	-12.5863		0.96857	-11.4865		0.91332	-12.4273		0.81173	-12.469		50.7785	3.38645		51.1935	0.71758		48.7777	3.71075		50.6763	1.91919
0.84574	-12.5841		0.96936	-11.4881		0.91407	-12.4258		0.81239	-12.4684		50.7951	3.393		51.2101	0.72297		48.7944	3.70892		50.693	1.92768
0.84644	-12.5814		0.97016	-11.4886		0.91482	-12.4259		0.81306	-12.4686		50.8118	3.39949		51.2268	0.72841		48.8111	3.70698		50.7097	1.93618
0.84713	-12.5821		0.97095	-11.4879		0.91557	-12.4268		0.81372	-12.4666		50.8285	3.40591		51.2435	0.73388		48.8277	3.70495		50.7263	1.9447
0.84782	-12.5819		0.97175	-11.4871		0.91632	-12.4268		0.81439	-12.4659		50.8451	3.41226		51.2602	0.73938		48.8444	3.70283		50.743	1.95325
0.84851	-12.5813		0.97254	-11.4882		0.91707	-12.4259		0.81506	-12.4657		50.8618	3.41855		51.2768	0.74493		48.8611	3.7006		50.7597	1.9618
0.84921	-12.5825		0.97334	-11.4875		0.91782	-12.4245		0.81572	-12.4661		50.8785	3.42476		51.2935	0.75051		48.8777	3.69828		50.7763	1.97038
0.8499	-12.5836		0.97413	-11.4873		0.91857	-12.4252		0.81639	-12.4656		50.8951	3.43091		51.3102	0.75613		48.8944	3.69586		50.793	1.97897
0.85059	-12.5807		0.97493	-11.4892		0.91931	-12.426		0.81705	-12.4673		50.9118	3.43699		51.3268	0.76179		48.9111	3.69335		50.8097	1.98758
0.85129	-12.5804		0.97572	-11.4901		0.92006	-12.4237		0.81772	-12.4686		50.9285	3.44299		51.3435	0.76749		48.9277	3.69074		50.8263	1.99621
0.85198	-12.581		0.97651	-11.4899		0.92081	-12.4237		0.81839	-12.4695		50.9451	3.44893		51.3601	0.77323		48.9444	3.68803		50.843	2.00485
0.85267	-12.5817		0.97731	-11.4882		0.92156	-12.4247		0.81905	-12.4675		50.9618	3.45479		51.3768	0.77901		48.9611	3.68522		50.8597	2.01351
0.85337	-12.5808		0.9781	-11.4875		0.92231	-12.4252		0.81972	-12.4684		50.9785	3.46059		51.3935	0.78483		48.9777	3.68232		50.8763	2.02219
0.85406	-12.5803		0.9789	-11.4859		0.92306	-12.4228		0.82038	-12.4668		50.9951	3.46631		51.4102	0.79068		48.9944	3.67933		50.893	2.03088
0.85475	-12.5806		0.97969	-11.4861		0.92381	-12.4231		0.82105	-12.4685		51.0118	3.47195		51.4268	0.79658		49.011	3.67624		50.9097	2.03959
0.85545	-12.5814		0.98049	-11.4862		0.92456	-12.423		0.82172	-12.4668		51.0285	3.47753		51.4435	0.80252		49.0277	3.67305		50.9263	2.04831
0.85614	-12.5824		0.98128	-11.4862		0.92531	-12.4256		0.82238	-12.4689		51.0451	3.48303		51.4601	0.8085		49.0444	3.66978		50.943	2.05705
0.85683	-12.5837		0.98208	-11.4865		0.92606	-12.4251		0.82305	-12.4697		51.0618	3.48845		51.4768	0.81451		49.061	3.66641		50.9597	2.0658
0.85752	-12.5847		0.98287	-11.486		0.92681	-12.4255		0.82371	-12.4679		51.0785	3.4938		51.4935	0.82057		49.0777	3.66294		50.9763	2.07457
0.85822	-12.5865		0.98366	-11.486		0.92756	-12.426		0.82438	-12.4667		51.0951	3.49908		51.5101	0.82667		49.0944	3.65938		50.993	2.08335
0.85891	-12.588		0.98446	-11.4844		0.92831	-12.4272		0.82505	-12.4678		51.1118	3.50428		51.5268	0.83281		49.111	3.65573		51.0097	2.09215
0.8596	-12.5886		0.98525	-11.4834		0.92905	-12.4262		0.82571	-12.4683		51.1285	3.5094		51.5435	0.83899		49.1277	3.65199		51.0263	2.10096
0.8603	-12.5883		0.98605	-11.4841		0.9298	-12.4269		0.82638	-12.4686		51.1451	3.51444		51.5601	0.84522		49.1444	3.64815		51.043	2.10979
0.86099	-12.5883		0.98684	-11.4814		0.93055	-12.4259		0.82704	-12.4669		51.1618	3.51941		51.5768	0.85149		49.161	3.64423		51.0597	2.11863
0.86168	-12.5898		0.98764	-11.4797		0.9313	-12.4258		0.82771	-12.4701		51.1785	3.5243		51.5935	0.85779		49.1777	3.64021		51.0763	2.12748
0.86238	-12.5914		0.98843	-11.48		0.93205	-12.4253		0.82838	-12.4703		51.1951	3.52912		51.6101	0.86415		49.1944	3.6361		51.093	2.13635
0.86307	-12.5932		0.98923	-11.4779		0.9328	-12.4263		0.82904	-12.4726		51.2118	3.53385		51.6268	0.87054		49.211	3.6319		51.1097	2.14524
0.86376	-12.5922		0.99002	-11.4783		0.93355	-12.427		0.82971	-12.4733		51.2285	3.5385		51.6435	0.87698		49.2277	3.62761		51.1263	2.15413
0.86445	-12.5929		0.99081	-11.4792		0.9343	-12.4277		0.83037	-12.4738		51.2451	3.54308		51.6601	0.88346		49.2444	3.62324		51.143	2.16304
0.86515	-12.5926		0.99161	-11.4793		0.93505	-12.4264		0.83104	-12.4752		51.2618	3.54757		51.6768	0.88998		49.261	3.61877		51.1597	2.17196
0.86584	-12.5919		0.9924	-11.4772		0.9358	-12.428		0.83171	-12.4755		51.2785	3.55199		51.6935	0.89655		49.2777	3.61422		51.1763	2.18089
0.86653	-12.5893		0.9932	-11.4761		0.93655	-12.4298		0.83237	-12.4746		51.2951	3.55632		51.7101	0.90316		49.2944	3.60957		51.193	2.18983
0.86723	-12.5896		0.99399	-11.4765		0.9373	-12.4293		0.83304	-12.4761		51.3118	3.56058		51.7268	0.90982		49.311	3.60485		51.2097	2.19878
0.86792	-12.5905		0.99479	-11.477		0.93804	-12.4288		0.8337	-12.4747		51.3285	3.56475		51.7435	0.91652		49.3277	3.60003		51.2263	2.20775
0.86861	-12.5902		0.99558	-11.4795		0.93879	-12.4315		0.83437	-12.4745		51.3451	3.56884		51.7602	0.92326		49.3444	3.59513		51.243	2.21673
0.86931	-12.589		0.99638	-11.479		0.93954	-12.4312		0.83504	-12.4745		51.3618	3.57285		51.7768	0.93005		49.361	3.59014		51.2597	2.22572
0.87	-12.5904		0.99717	-11.4804		0.94029	-12.4293		0.8357	-12.4764		51.3785	3.57677		51.7935	0.93687		49.3777	3.58507		51.2763	2.23472
0.87069	-12.5924		0.99796	-11.4839		0.94104	-12.4298		0.83637	-12.4753		51.3951	3.58061		51.8102	0.94375		49.3944	3.57991		51.293	2.24374
0.87139	-12.5943		0.99876	-11.4834		0.94179	-12.4312		0.83703	-12.4771		51.4118	3.58437		51.8268	0.95068		49.411	3.57467		51.3096	2.25275
0.87208	-12.5941		0.99955	-11.4841		0.94254	-12.4323		0.8377	-12.4765		51.4285	3.58805		51.8435	0.95765		49.4277	3.56934		51.3263	2.26179
0.87277	-12.5955		1.00035	-11.484		0.94329	-12.4299		0.83837	-12.4781		51.4451	3.59164		51.8601	0.96466		49.4444	3.56393		51.343	2.27083
0.87346	-12.594		1.00114	-11.4834		0.94404	-12.4276		0.83903	-12.4766		51.4618	3.59515		51.8768	0.97172		49.461	3.55844		51.3597	2.27988
0.87416	-12.5956		1.00194	-11.4837		0.94479	-12.4286		0.8397	-12.4769		51.4785	3.59857		51.8935	0.97882		49.4777	3.55287		51.3763	2.28894
0.87485	-12.5966		1.00273	-11.4847		0.94554	-12.4303		0.84036	-12.4778		51.4951	3.6019		51.9102	0.98598		49.4944	3.54722		51.393	2.29801
0.87554	-12.5957		1.00353	-11.4855		0.94629	-12.431		0.84103	-12.4779		51.5118	3.60516		51.9268	0.99318		49.511	3.54148		51.4096	2.30709
0.87624	-12.5948		1.00432	-11.4862		0.94704	-12.4308		0.8417	-12.4763		51.5285	3.60833		51.9435	1.00042		49.5277	3.53566		51.4263	2.31617
0.87693	-12.5964		1.00511	-11.487		0.94778	-12.4331		0.84236	-12.4782		51.5451	3.6114		51.9601	1.00772		49.5444	3.52977		51.443	2.32527
0.87762	-12.5975		1.00591	-11.4874		0.94853	-12.4332		0.84303	-12.4796		51.5618	3.6144		51.9768	1.01506		49.561	3.52379		51.4597	2.33438
0.87832	-12.5976		1.0067	-11.4858		0.94928	-12.4339		0.84369	-12.4804		51.5785	3.61731		51.9935	1.02244		49.5777	3.51774		51.4763	2.34349
0.87901	-12.5974		1.0075	-11.4853		0.95003	-12.4335		0.84436	-12.4781		51.5951	3.62013		52.0102	1.02988		49.5944	3.51161		51.493	2.3526
0.8797	-12.598		1.00829	-11.4855		0.95078	-12.4352		0.84503	-12.4796		51.6118	3.62286		52.0268	1.03736		49.611	3.5054		51.5097	2.36173
0.88039	-12.5981		1.00909	-11.4857		0.95153	-12.4365		0.84569	-12.478		51.6285	3.62551		52.0435	1.04489		49.6277	3.49911		51.5263	2.37085
0.88109	-12.5975		1.00988	-11.4855		0.95228	-12.4363		0.84636	-12.4802		51.6451	3.62807		52.0601	1.05247		49.6444	3.49275		51.543	2.37999
0.88178	-12.5984		1.01068	-11.4865		0.95303	-12.4348		0.84702	-12.4815		51.6618	3.63055		52.0768	1.0601		49.6611	3.48632		51.5597	2.38914
0.88247	-12.599		1.01147	-11.4868		0.95378	-12.4365		0.84769	-12.4809		51.6785	3.63293		52.0935	1.06778		49.6777	3.47981		51.5763	2.39828
0.88317	-12.6006		1.01226	-11.4862		0.95453	-12.4335		0.84836	-12.4814		51.6951	3.63523		52.1101	1.07551		49.6944	3.47323		51.593	2.40743
0.88386	-12.6011		1.01306	-11.4846		0.95528	-12.432		0.84902	-12.4834		51.7118	3.63744		52.1268	1.08328		49.7111	3.46657		51.6097	2.4166
0.88455	-12.5995		1.01385	-11.4836		0.95603	-12.4316		0.84969	-12.4818		51.7285	3.63955		52.1435	1.09111		49.7277	3.45984		51.6263	2.42576
0.88525	-12.5999		1.01465	-11.4828		0.95678	-12.4313		0.85035	-12.482		51.7451	3.64159		52.1601	1.09898		49.7444	3.45304		51.643	2.43492
0.88594	-12.6011		1.01544	-11.482		0.95752	-12.4307		0.85102	-12.4801		51.7618	3.64353		52.1768	1.10691		49.761	3.44616		51.6596	2.4441
0.88663	-12.6018		1.01624	-11.4798		0.95827	-12.4322		0.85169	-12.4777		51.7785	3.64538		52.1935	1.11488		49.7777	3.43922		51.6763	2.45327
0.88733	-12.5992		1.01703	-11.478		0.95902	-12.4328		0.85235	-12.4757		51.7951	3.64714		52.2101	1.12291		49.7944	3.43221		51.693	2.46246
0.88802	-12.5958		1.01783	-11.4771		0.95977	-12.4336		0.85302	-12.4763		51.8118	3.64882		52.2268	1.13099		49.811	3.42513		51.7096	2.47164
0.88871	-12.5954		1.01862	-11.4777		0.96052	-12.436		0.85368	-12.4764		51.8285	3.6504		52.2435	1.13912		49.8277	3.41797		51.7263	2.48082
0.8894	-12.5944		1.01941	-11.4766		0.96127	-12.4359		0.85435	-12.4775		51.8451	3.6519		52.2601	1.14729		49.8444	3.41075		51.743	2.49001
0.8901	-12.5959		1.02021	-11.4759		0.96202	-12.4373		0.85502	-12.4777		51.8618	3.65331		52.2768	1.15552		49.861	3.40347		51.7596	2.4992
0.89079	-12.5944		1.021	-11.4754		0.96277	-12.4383		0.85568	-12.4771		51.8785	3.65462		52.2935	1.1638		49.8777	3.39611		51.7763	2.50839
0.89148	-12.5925		1.0218	-11.4742		0.96352	-12.4384		0.85635	-12.477		51.8951	3.65585		52.3101	1.17214		49.8944	3.38869		51.7929	2.51759
0.89218	-12.5928		1.02259	-11.4737		0.96427	-12.4372		0.85701	-12.4761		51.9118	3.65698		52.3268	1.18052		49.911	3.38121		51.8096	2.52679
0.89287	-12.5937		1.02339	-11.4719		0.96502	-12.4367		0.85768	-12.4761		51.9285	3.65803		52.3435	1.18896		49.9277	3.37365		51.8263	2.53598
0.89356	-12.5945		1.02418	-11.4717		0.96577	-12.436		0.85835	-12.4768		51.9451	3.65898		52.3601	1.19745		49.9444	3.36604		51.843	2.54518
0.89426	-12.5958		1.02497	-11.4702		0.96652	-12.434		0.85901	-12.4757		51.9618	3.65985		52.3768	1.20599		49.961	3.35836		51.8596	2.55438
0.89495	-12.5957		1.02577	-11.4713		0.96726	-12.4356		0.85968	-12.4745		51.9785	3.66062		52.3935	1.21459		49.9777	3.35062		51.8763	2.56358
0.89564	-12.5955		1.02656	-11.4713		0.96801	-12.4357		0.86034	-12.4742		51.9951	3.6613		52.4101	1.22324		49.9944	3.34283		51.8929	2.57278
0.89633	-12.5953		1.02736	-11.4735		0.96876	-12.4372		0.86101	-12.475		52.0118	3.6619		52.4268	1.23194		50.011	3.33496		51.9096	2.58197
0.89703	-12.5962		1.02815	-11.4725		0.96951	-12.4353		0.86168	-12.4738		52.0285	3.6624		52.4435	1.24069		50.0277	3.32704		51.9263	2.59117
0.89772	-12.5965		1.02895	-11.4705		0.97026	-12.4325		0.86234	-12.4738		52.0451	3.66281		52.4601	1.2495		50.0444	3.31906		51.9429	2.60036
0.89841	-12.5943		1.02974	-11.4692		0.97101	-12.4306		0.86301	-12.4724		52.0618	3.66313		52.4768	1.25836		50.061	3.31102		51.9596	2.60955
0.89911	-12.5952		1.03054	-11.4694		0.97176	-12.4312		0.86367	-12.472		52.0785	3.66336		52.4935	1.26728		50.0777	3.30292		51.9763	2.61875
0.8998	-12.5947		1.03133	-11.4703		0.97251	-12.4323		0.86434	-12.4721		52.0951	3.6635		52.5101	1.27625		50.0944	3.29476		51.993	2.62794
0.90049	-12.5944		1.03212	-11.471		0.97326	-12.4341		0.86501	-12.4719		52.1118	3.66355		52.5268	1.28528		50.111	3.28655		52.0096	2.63712
0.90119	-12.5955		1.03292	-11.4699		0.97401	-12.4347		0.86567	-12.4711		52.1285	3.66351		52.5435	1.29435		50.1277	3.27828		52.0263	2.64631
0.90188	-12.595		1.03371	-11.4675		0.97476	-12.4358		0.86634	-12.4715		52.1451	3.66338		52.5601	1.30349		50.1444	3.26996		52.0429	2.65548
0.90257	-12.5946		1.03451	-11.4666		0.97551	-12.4377		0.867	-12.4715		52.1618	3.66316		52.5768	1.31268		50.161	3.26158		52.0596	2.66466
0.90327	-12.594		1.0353	-11.4659		0.97626	-12.4363		0.86767	-12.4718		52.1785	3.66285		52.5935	1.32192		50.1777	3.25315		52.0763	2.67384
0.90396	-12.5941		1.0361	-11.4651		0.977	-12.4347		0.86834	-12.4727		52.1951	3.66244		52.6101	1.33122		50.1944	3.24466		52.093	2.683
0.90465	-12.5953		1.03689	-11.4658		0.97775	-12.4368		0.869	-12.4729		52.2118	3.66195		52.6268	1.34058		50.211	3.23613		52.1096	2.69216
0.90534	-12.5951		1.03769	-11.4666		0.9785	-12.4366		0.86967	-12.4718		52.2285	3.66136		52.6435	1.34999		50.2277	3.22754		52.1263	2.70132
0.90604	-12.5954		1.03848	-11.4685		0.97925	-12.4363		0.87033	-12.4711		52.2451	3.66069		52.6601	1.35946		50.2444	3.2189		52.143	2.71047
0.90673	-12.5951		1.03927	-11.466		0.98	-12.4363		0.871	-12.4702		52.2618	3.65992		52.6768	1.36898		50.261	3.21021		52.1596	2.71961
0.90742	-12.5946		1.04007	-11.4678		0.98075	-12.4376		0.87167	-12.4687		52.2785	3.65907		52.6935	1.37856		50.2777	3.20147		52.1763	2.72875
0.90812	-12.5946		1.04086	-11.4654		0.9815	-12.4377		0.87233	-12.4685		52.2951	3.65812		52.7101	1.3882		50.2944	3.19269		52.193	2.73788
0.90881	-12.5942		1.04166	-11.4653		0.98225	-12.4384		0.873	-12.4693		52.3118	3.65709		52.7268	1.39789		50.311	3.18385		52.2097	2.747
0.9095	-12.593		1.04245	-11.4654		0.983	-12.438		0.87366	-12.4694		52.3285	3.65597		52.7435	1.40764		50.3277	3.17497		52.2263	2.75612
0.9102	-12.5907		1.04325	-11.4647		0.98375	-12.438		0.87433	-12.4693		52.3451	3.65475		52.7601	1.41745		50.3444	3.16604		52.243	2.76522
0.91089	-12.5891		1.04404	-11.4638		0.9845	-12.4384		0.875	-12.4691		52.3618	3.65345		52.7768	1.42731		50.361	3.15707		52.2597	2.77432
0.91158	-12.589		1.04484	-11.4637		0.98525	-12.4393		0.87566	-12.469		52.3785	3.65206		52.7935	1.43724		50.3777	3.14805		52.2763	2.7834
0.91227	-12.5884		1.04563	-11.4622		0.986	-12.4375		0.87633	-12.4698		52.3951	3.65057		52.8101	1.44722		50.3944	3.13899		52.293	2.79248
0.91297	-12.588		1.04642	-11.4601		0.98674	-12.4373		0.87699	-12.4689		52.4251	3.64768		52.8268	1.45725		50.411	3.12988		52.3097	2.80155
0.91366	-12.5872		1.04722	-11.461		0.98749	-12.4354		0.87766	-12.4672		52.4418	3.64595		52.8435	1.46735		50.4277	3.12073		52.3263	2.81061
0.91435	-12.5861		1.04801	-11.4627		0.98824	-12.437		0.87833	-12.4668		52.4585	3.64413		52.8601	1.4775		50.4444	3.11154		52.343	2.81965
0.91505	-12.5883		1.04881	-11.4646		0.98899	-12.4378		0.87899	-12.4667		52.4751	3.64222		52.8768	1.48771		50.461	3.10231		52.3597	2.82868
0.91574	-12.5881		1.0496	-11.4652		0.98974	-12.4387		0.87966	-12.4674		52.4918	3.64022		52.8935	1.49799		50.4777	3.09304		52.3763	2.83771
0.91643	-12.5884		1.0504	-11.4649		0.99049	-12.4376		0.88032	-12.4662		52.5085	3.63814		52.9101	1.50832		50.4944	3.08372		52.393	2.84672
0.91713	-12.5888		1.05119	-11.4657		0.99124	-12.4368		0.88099	-12.4663		52.5251	3.63597		52.9268	1.5187		50.511	3.07438		52.4097	2.85572
0.91782	-12.5898		1.05199	-11.4663		0.99199	-12.4373		0.88166	-12.4654		52.5418	3.63371		52.9435	1.52915		50.5277	3.06499		52.4263	2.86471
0.91851	-12.5886		1.05278	-11.4696		0.99274	-12.4382		0.88232	-12.4642		52.5585	3.63136		52.9601	1.53966		50.5444	3.05556		52.443	2.87368
0.91921	-12.5898		1.05357	-11.4692		0.99349	-12.4383		0.88299	-12.4625		52.5751	3.62893		52.9768	1.55023		50.561	3.04611		52.4597	2.88264
0.9199	-12.5909		1.05437	-11.47		0.99424	-12.4381		0.88365	-12.4622		52.5918	3.62641		52.9935	1.56085		50.5777	3.03661		52.4763	2.89159
0.92059	-12.593		1.05516	-11.4706		0.99499	-12.4382		0.88432	-12.4619		52.6085	3.6238		53.0101	1.57154		50.5944	3.02707		52.493	2.90051
0.92128	-12.5933		1.05596	-11.4675		0.99574	-12.4387		0.88499	-12.4615		52.6251	3.62111		53.0268	1.58228		50.611	3.01751		52.5097	2.90943
0.92198	-12.5929		1.05675	-11.4657		0.99648	-12.4357		0.88565	-12.4604		52.6418	3.61833		53.0435	1.59308		50.6277	3.00791		52.5264	2.91833
0.92267	-12.5928		1.05755	-11.4655		0.99723	-12.4354		0.88632	-12.4613		52.6585	3.61547		53.0601	1.60395		50.6444	2.99827		52.543	2.92721
0.92336	-12.5917		1.05834	-11.4658		0.99798	-12.4337		0.88698	-12.4614		52.6751	3.61252		53.0768	1.61488		50.661	2.98861		52.5597	2.93608
0.92406	-12.5924		1.05914	-11.4672		0.99873	-12.4343		0.88765	-12.4628		52.6918	3.60948		53.0935	1.62587		50.6777	2.97891		52.5763	2.94494
0.92475	-12.5931		1.05993	-11.4685		0.99948	-12.4345		0.88832	-12.4652		52.7085	3.60636		53.1101	1.63691		50.6944	2.96918		52.593	2.95377
0.92544	-12.5939		1.06072	-11.4697		1.00023	-12.4341		0.88898	-12.4662		52.7251	3.60316		53.1268	1.64802		50.711	2.95943		52.6097	2.96259
0.92614	-12.5945		1.06152	-11.4713		1.00098	-12.434		0.88965	-12.4647		52.7418	3.59987		53.1435	1.65918		50.7277	2.94964		52.6264	2.97139
0.92683	-12.5952		1.06231	-11.4744		1.00173	-12.4333		0.89031	-12.4641		52.7585	3.5965		53.1601	1.67041		50.7444	2.93982		52.643	2.98016
0.92752	-12.5971		1.06311	-11.4754		1.00248	-12.4332		0.89098	-12.4636		52.7751	3.59305		53.1768	1.6817		50.761	2.92998		52.6597	2.98893
0.92821	-12.5972		1.0639	-11.4751		1.00323	-12.434		0.89165	-12.462		52.7918	3.58951		53.1935	1.69305		50.7777	2.92011		52.6763	2.99767
0.92891	-12.5959		1.0647	-11.4771		1.00398	-12.433		0.89231	-12.4624		52.8085	3.58589		53.2101	1.70446		50.7944	2.91021		52.693	3.00639
0.9296	-12.5953		1.06549	-11.4799		1.00473	-12.4319		0.89298	-12.462		52.8251	3.58219		53.2268	1.71593		50.8111	2.90029		52.7097	3.01509
0.93029	-12.596		1.06629	-11.4804		1.00548	-12.4323		0.89364	-12.4606		52.8418	3.5784		53.2435	1.72747		50.8277	2.89035		52.7263	3.02377
0.93099	-12.5986		1.06708	-11.4804		1.00622	-12.4344		0.89431	-12.4602		52.8585	3.57453		53.2601	1.73906		50.8444	2.88037		52.743	3.03243
0.93168	-12.5994		1.06787	-11.4802		1.00697	-12.4334		0.89498	-12.4625		52.8751	3.57059		53.2768	1.75072		50.861	2.87037		52.7597	3.04107
0.93237	-12.5988		1.06867	-11.4804		1.00772	-12.4342		0.89564	-12.462		52.8918	3.56656		53.2935	1.76244		50.8777	2.86035		52.7763	3.04969
0.93307	-12.5986		1.06946	-11.4818		1.00847	-12.4353		0.89631	-12.4623		52.9085	3.56245		53.3101	1.77421		50.8944	2.85032		52.793	3.05829
0.93376	-12.5993		1.07026	-11.4822		1.00922	-12.4379		0.89697	-12.4641		52.9251	3.55826		53.3268	1.78606		50.9111	2.84026		52.8097	3.06685
0.93445	-12.5989		1.07105	-11.4825		1.00997	-12.4371		0.89764	-12.462		52.9418	3.55399		53.3435	1.79796		50.9277	2.83017		52.8263	3.0754
0.93515	-12.5988		1.07185	-11.482		1.01072	-12.4362		0.89831	-12.4616		52.9584	3.54964		53.3601	1.80992		50.9444	2.82007		52.843	3.08393
0.93584	-12.5983		1.07264	-11.4821		1.01147	-12.4343		0.89897	-12.4628		52.9751	3.54522		53.3768	1.82195		50.9611	2.80995		52.8597	3.09243
0.93653	-12.5966		1.07344	-11.4818		1.01222	-12.4357		0.89964	-12.4645		52.9918	3.54071		53.3935	1.83404		50.9777	2.79981		52.8763	3.10091
0.93722	-12.5964		1.07423	-11.4832		1.01297	-12.4352		0.9003	-12.4627		53.0085	3.53613		53.4101	1.8462		50.9944	2.78965		52.893	3.10936
0.93792	-12.5969		1.07502	-11.4858		1.01372	-12.436		0.90097	-12.4622		53.0251	3.53147		53.4268	1.85841		51.011	2.77947		52.9096	3.11778
0.93861	-12.5983		1.07582	-11.4869		1.01447	-12.433		0.90164	-12.4621		53.0418	3.52673		53.4435	1.87069		51.0277	2.76929		52.9263	3.12619
0.9393	-12.5969		1.07661	-11.4874		1.01522	-12.4349		0.9023	-12.4636		53.0585	3.52192		53.4601	1.88303		51.0444	2.75907		52.943	3.13456
0.94	-12.5987		1.07741	-11.486		1.01596	-12.4352		0.90297	-12.4627		53.0751	3.51703		53.4768	1.89543		51.0611	2.74885		52.9596	3.1429
0.94069	-12.5984		1.0782	-11.4855		1.01671	-12.4361		0.90363	-12.4629		53.0918	3.51206		53.4935	1.9079		51.0777	2.73861		52.9763	3.15122
0.94138	-12.5956		1.079	-11.4846		1.01746	-12.4352		0.9043	-12.4619		53.1084	3.50702		53.5101	1.92043		51.0944	2.72836		52.993	3.15951
0.94208	-12.5935		1.07979	-11.4843		1.01821	-12.434		0.90497	-12.4599		53.1251	3.50191		53.5268	1.93302		51.111	2.7181		53.0096	3.16778
0.94277	-12.5957		1.08059	-11.4819		1.01896	-12.435		0.90563	-12.4587		53.1418	3.49672		53.5435	1.94567		51.1277	2.70782		53.0263	3.17602
0.94346	-12.5972		1.08138	-11.4802		1.01971	-12.4334		0.9063	-12.4593		53.1585	3.49145		53.5601	1.95839		51.1444	2.69752		53.043	3.18422
0.94415	-12.5971		1.08217	-11.4802		1.02046	-12.4353		0.90696	-12.4597		53.1751	3.48611		53.5768	1.97117		51.161	2.68722		53.0596	3.1924
0.94485	-12.5972		1.08297	-11.4802		1.02121	-12.4359		0.90763	-12.4598		53.1918	3.48071		53.5935	1.98402		51.1777	2.67692		53.0763	3.20055
0.94554	-12.5993		1.08376	-11.4805		1.02196	-12.4348		0.9083	-12.4611		53.2084	3.47522		53.6101	1.99691		51.1944	2.66659		53.093	3.20866
0.94623	-12.6004		1.08456	-11.4795		1.02271	-12.436		0.90896	-12.4612		53.2251	3.46967		53.6268	2.00988		51.211	2.65625		53.1096	3.21675
0.94693	-12.5997		1.08535	-11.4777		1.02346	-12.437		0.90963	-12.4612		53.2418	3.46405		53.6435	2.02292		51.2277	2.64592		53.1263	3.2248
0.94762	-12.5985		1.08615	-11.4771		1.02421	-12.4362		0.91029	-12.463		53.2585	3.45835		53.6601	2.036		51.2444	2.63557		53.143	3.23282
0.94831	-12.5978		1.08694	-11.4772		1.02496	-12.4367		0.91096	-12.4645		53.2751	3.45259		53.6768	2.04916		51.261	2.62521		53.1596	3.24081
0.94901	-12.598		1.08774	-11.4766		1.0257	-12.4377		0.91163	-12.4625		53.2918	3.44675		53.6935	2.06238		51.2777	2.61485		53.1763	3.24877
0.9497	-12.5983		1.08853	-11.4777		1.02645	-12.4357		0.91229	-12.4607		53.3084	3.44085		53.7101	2.07566		51.2944	2.60448		53.193	3.2567
0.95039	-12.5976		1.08932	-11.4783		1.0272	-12.4334		0.91296	-12.4603		53.3251	3.43488		53.7268	2.08901		51.311	2.59411		53.2096	3.26458
0.95109	-12.5975		1.09012	-11.4795		1.02795	-12.4316		0.91362	-12.4585		53.3418	3.42884		53.7435	2.10242		51.3277	2.58372		53.2263	3.27244
0.95178	-12.5988		1.09091	-11.4794		1.0287	-12.4327		0.91429	-12.4581		53.3584	3.42273		53.7602	2.11589		51.3443	2.57334		53.243	3.28026
0.95247	-12.5993		1.09171	-11.4805		1.02945	-12.4334		0.91496	-12.4586		53.3751	3.41656		53.7768	2.12942		51.361	2.56295		53.2596	3.28805
0.95316	-12.6		1.0925	-11.4788		1.0302	-12.4335		0.91562	-12.4577		53.3918	3.41031		53.7935	2.14301		51.3777	2.55256		53.2763	3.2958
0.95386	-12.6001		1.0933	-11.479		1.03095	-12.432		0.91629	-12.4567		53.4085	3.40401		53.8102	2.15668		51.3943	2.54216		53.293	3.30352
0.95455	-12.5988		1.09409	-11.4767		1.0317	-12.4322		0.91695	-12.4578		53.4251	3.39764		53.8268	2.17039		51.411	2.53176		53.3096	3.31119
0.95524	-12.5985		1.09489	-11.4772		1.03245	-12.4327		0.91762	-12.4584		53.4418	3.3912		53.8435	2.18418		51.4277	2.52136		53.3263	3.31884
0.95594	-12.5997		1.09568	-11.4779		1.0332	-12.4337		0.91829	-12.4584		53.4584	3.3847		53.8601	2.19802		51.4443	2.51095		53.343	3.32645
0.95663	-12.5993		1.09647	-11.4796		1.03395	-12.4329		0.91895	-12.4581		53.4751	3.37814		53.8768	2.21193		51.461	2.50055		53.3596	3.33401
0.95732	-12.6013		1.09727	-11.4809		1.0347	-12.432		0.91962	-12.4576		53.4918	3.37151		53.8935	2.22589		51.4777	2.49015		53.3763	3.34154
0.95802	-12.604		1.09806	-11.4821		1.03544	-12.4327		0.92028	-12.4575		53.5085	3.36482		53.9101	2.23993		51.4943	2.47975		53.3929	3.34903
0.95871	-12.6053		1.09886	-11.4837		1.03619	-12.4333		0.92095	-12.457		53.5251	3.35807		53.9268	2.25403		51.511	2.46934		53.4096	3.35648
0.9594	-12.6032		1.09965	-11.4855		1.03694	-12.4327		0.92162	-12.4558		53.5418	3.35125		53.9435	2.26819		51.5277	2.45894		53.4263	3.36389
0.9601	-12.6029		1.10045	-11.4861		1.03769	-12.4336		0.92228	-12.4553		53.5585	3.34438		53.9601	2.2824		51.5443	2.44855		53.443	3.37127
0.96079	-12.6029		1.10124	-11.487		1.03844	-12.4341		0.92295	-12.4552		53.5751	3.33745		53.9768	2.29668		51.561	2.43815		53.4596	3.3786
0.96148	-12.6021		1.10204	-11.487		1.03919	-12.4329		0.92361	-12.4543		53.5918	3.33045		53.9935	2.31102		51.5777	2.42776		53.4763	3.38589
0.96217	-12.6011		1.10283	-11.4863		1.03994	-12.434		0.92428	-12.4522		53.6085	3.3234		54.0101	2.32543		51.5943	2.41737		53.493	3.39314
0.96287	-12.602		1.10362	-11.4865		1.04069	-12.4342		0.92495	-12.4511		53.6251	3.31629		54.0268	2.3399		51.611	2.40698		53.5096	3.40035
0.96356	-12.6023		1.10442	-11.4888		1.04144	-12.4329		0.92561	-12.449		53.6418	3.30913		54.0435	2.35442		51.6277	2.3966		53.5263	3.40751
0.96425	-12.6015		1.10521	-11.4871		1.04219	-12.4333		0.92628	-12.4477		53.6585	3.3019		54.0601	2.36901		51.6443	2.38622		53.5429	3.41464
0.96495	-12.6022		1.10601	-11.4886		1.04294	-12.4322		0.92694	-12.4469		53.6751	3.29463		54.0768	2.38366		51.661	2.37585		53.5596	3.42172
0.96564	-12.6027		1.1068	-11.4881		1.04369	-12.4313		0.92761	-12.4458		53.6918	3.28729		54.0935	2.39837		51.6777	2.36548		53.5763	3.42876
0.96633	-12.6027		1.1076	-11.4862		1.04444	-12.432		0.92828	-12.4464		53.7085	3.2799		54.1101	2.41314		51.6944	2.35513		53.593	3.43575
0.96703	-12.6031		1.10839	-11.4865		1.04518	-12.4352		0.92894	-12.4479		53.7251	3.27246		54.1268	2.42797		51.711	2.34477		53.6096	3.4427
0.96772	-12.601		1.10919	-11.4876		1.04593	-12.4366		0.92961	-12.4467		53.7418	3.26496		54.1435	2.44287		51.7277	2.33443		53.6263	3.44961
0.96841	-12.6007		1.10998	-11.489		1.04668	-12.4365		0.93027	-12.4461		53.7585	3.25741		54.1601	2.45781		51.7444	2.3241		53.6429	3.45646
0.9691	-12.6015		1.11077	-11.4895		1.04743	-12.4376		0.93094	-12.4455		53.7751	3.24981		54.1768	2.47283		51.761	2.31377		53.6596	3.46327
0.9698	-12.6034		1.11157	-11.4899		1.04818	-12.4397		0.93161	-12.4445		53.7918	3.24215		54.1935	2.4879		51.7777	2.30346		53.6763	3.47004
0.97049	-12.6035		1.11236	-11.4907		1.04893	-12.4423		0.93227	-12.4455		53.8085	3.23445		54.2101	2.50303		51.7944	2.29315		53.693	3.47676
0.97118	-12.6045		1.11316	-11.4917		1.04968	-12.4431		0.93294	-12.4447		53.8251	3.22669		54.2268	2.51822		51.811	2.28285		53.7096	3.48343
0.97188	-12.6054		1.11395	-11.4931		1.05043	-12.4418		0.9336	-12.4437		53.8418	3.21888		54.2435	2.53348		51.8277	2.27257		53.7263	3.49006
0.97257	-12.6068		1.11475	-11.4935		1.05118	-12.4417		0.93427	-12.444		53.8585	3.21102		54.2601	2.54878		51.8444	2.26229		53.7429	3.49664
0.97326	-12.6058		1.11554	-11.4925		1.05193	-12.4431		0.93494	-12.4432		53.8751	3.20312		54.2768	2.56415		51.861	2.25203		53.7596	3.50317
0.97396	-12.6042		1.11634	-11.4917		1.05268	-12.4437		0.9356	-12.4441		53.8918	3.19517		54.2935	2.57959		51.8777	2.24178		53.7763	3.50965
0.97465	-12.6051		1.11713	-11.4922		1.05343	-12.4442		0.93627	-12.445		53.9085	3.18717		54.3101	2.59507		51.8944	2.23154		53.7929	3.51608
0.97534	-12.6069		1.11792	-11.4909		1.05417	-12.4458		0.93693	-12.4451		53.9251	3.17912		54.3268	2.61062		51.911	2.22132		53.8096	3.52247
0.97604	-12.6085		1.11872	-11.4906		1.05492	-12.4465		0.9376	-12.4454		53.9418	3.17103		54.3434	2.62621		51.9277	2.2111		53.8263	3.52881
0.97673	-12.6088		1.11951	-11.4887		1.05567	-12.4476		0.93827	-12.4465		53.9584	3.16289		54.3601	2.64188		51.9444	2.2009		53.8429	3.53509
0.97742	-12.6091		1.12031	-11.4882		1.05642	-12.4468		0.93893	-12.4466		53.9751	3.15471		54.3768	2.65759		51.961	2.19072		53.8596	3.54132
0.97811	-12.6101		1.1211	-11.4881		1.05717	-12.447		0.9396	-12.4446		53.9918	3.14647		54.3935	2.67337		51.9777	2.18054		53.8763	3.5475
0.97881	-12.6113		1.1219	-11.4886		1.05792	-12.4486		0.94026	-12.4445		54.0085	3.1382		54.4101	2.68921		51.9943	2.17039		53.8929	3.55363
0.9795	-12.6116		1.12269	-11.49		1.05867	-12.448		0.94093	-12.4455		54.0251	3.12989		54.4268	2.70509		52.011	2.16025		53.9096	3.55971
0.98019	-12.6103		1.12349	-11.4915		1.05942	-12.4489		0.9416	-12.4459		54.0418	3.12153		54.4434	2.72104		52.0277	2.15012		53.9263	3.56574
0.98089	-12.6105		1.12428	-11.4903		1.06017	-12.451		0.94226	-12.4481		54.0584	3.11313		54.4601	2.73703		52.0444	2.14001		53.9429	3.57171
0.98158	-12.6112		1.12507	-11.4886		1.06092	-12.4527		0.94293	-12.4482		54.0751	3.10469		54.4768	2.75309		52.061	2.12992		53.9596	3.57763
0.98227	-12.6116		1.12587	-11.4878		1.06167	-12.4546		0.94359	-12.4477		54.0918	3.09621		54.4934	2.7692		52.0777	2.11984		53.9763	3.5835
0.98297	-12.612		1.12666	-11.4876		1.06242	-12.456		0.94426	-12.4475		54.1084	3.08769		54.5101	2.78537		52.0944	2.10977		53.9929	3.58932
0.98366	-12.6131		1.12746	-11.4864		1.06317	-12.4565		0.94493	-12.4463		54.1251	3.07913		54.5268	2.80158		52.111	2.09974		54.0096	3.59508
0.98435	-12.6149		1.12825	-11.4835		1.06391	-12.4554		0.94559	-12.4441		54.1585	3.06189		54.5434	2.81786		52.1277	2.08971		54.0263	3.60078
0.98504	-12.6162		1.12905	-11.4825		1.06466	-12.4554		0.94626	-12.4417		54.1751	3.05322		54.5601	2.83418		52.1444	2.0797		54.0429	3.60643
0.98574	-12.6179		1.12984	-11.4831		1.06541	-12.4572		0.94692	-12.4399		54.1918	3.04451		54.5768	2.85057		52.161	2.06971		54.0596	3.61203
0.98643	-12.6182		1.13064	-11.4842		1.06616	-12.4579		0.94759	-12.4389		54.2084	3.03577		54.5934	2.86701		52.1777	2.05974		54.0763	3.61757
0.98712	-12.6174		1.13143	-11.4853		1.06691	-12.4561		0.94826	-12.438		54.2251	3.02699		54.6101	2.88349		52.1944	2.04979		54.0929	3.62305
0.98782	-12.6178		1.13222	-11.4867		1.06766	-12.4552		0.94892	-12.4372		54.2418	3.01817		54.6268	2.90003		52.211	2.03986		54.1096	3.62848
0.98851	-12.618		1.13302	-11.4858		1.06841	-12.4561		0.94959	-12.4377		54.2584	3.00932		54.6434	2.91662		52.2277	2.02994		54.1263	3.63385
0.9892	-12.6154		1.13381	-11.4855		1.06916	-12.4583		0.95025	-12.4382		54.2751	3.00044		54.6601	2.93326		52.2444	2.02005		54.1596	3.64442
0.9899	-12.6173		1.13461	-11.4868		1.06991	-12.4588		0.95092	-12.4367		54.2918	2.99153		54.6768	2.94995		52.261	2.01018		54.1763	3.64962
0.99059	-12.6183		1.1354	-11.4887		1.07066	-12.4596		0.95159	-12.4369		54.3084	2.98258		54.6934	2.9667		52.2777	2.00033		54.193	3.65476
0.99128	-12.6187		1.1362	-11.487		1.07141	-12.4597		0.95225	-12.436		54.3251	2.9736		54.7101	2.98349		52.2944	1.9905		54.2096	3.65984
0.99198	-12.6168		1.13699	-11.4877		1.07216	-12.459		0.95292	-12.4341		54.3418	2.96459		54.7268	3.00033		52.311	1.98069		54.2263	3.66486
0.99267	-12.6155		1.13779	-11.4887		1.07291	-12.458		0.95358	-12.4334		54.3584	2.95555		54.7434	3.01723		52.3277	1.97091		54.243	3.66983
0.99336	-12.6157		1.13858	-11.4907		1.07365	-12.4582		0.95425	-12.4318		54.3751	2.94648		54.7601	3.03417		52.3444	1.96115		54.2596	3.67473
0.99405	-12.6153		1.13937	-11.4907		1.0744	-12.4576		0.95492	-12.4293		54.3918	2.93738		54.7767	3.05115		52.361	1.9514		54.2763	3.67957
0.99475	-12.6151		1.14017	-11.491		1.07515	-12.4581		0.95558	-12.427		54.4084	2.92826		54.7934	3.06819		52.3777	1.94168		54.2929	3.68435
0.99544	-12.6155		1.14096	-11.4902		1.0759	-12.458		0.95625	-12.4279		54.4251	2.91911		54.8101	3.08528		52.3944	1.93199		54.3096	3.68908
0.99613	-12.6151		1.14176	-11.4891		1.07665	-12.4578		0.95691	-12.4291		54.4418	2.90993		54.8267	3.10241		52.411	1.92232		54.3263	3.69374
0.99683	-12.6166		1.14255	-11.4911		1.0774	-12.4571		0.95758	-12.4293		54.4584	2.90072		54.8434	3.11959		52.4277	1.91267		54.343	3.69834
0.99752	-12.617		1.14335	-11.4935		1.07815	-12.4566		0.95825	-12.4278		54.4751	2.89148		54.8601	3.13681		52.4444	1.90304		54.3596	3.70288
0.99821	-12.6172		1.14414	-11.4955		1.0789	-12.4568		0.95891	-12.4264		54.4918	2.88223		54.8768	3.15407		52.461	1.89344		54.3763	3.70736
0.99891	-12.6172		1.14494	-11.4979		1.07965	-12.4563		0.95958	-12.4266		54.5084	2.87294		54.8934	3.17139		52.4777	1.88387		54.3929	3.71178
0.9996	-12.6176		1.14573	-11.5022		1.0804	-12.457		0.96024	-12.4253		54.5251	2.86364		54.9101	3.18875		52.4944	1.87431		54.4096	3.71613
1.00029	-12.6177		1.14652	-11.504		1.08115	-12.4566		0.96091	-12.4262		54.5418	2.8543		54.9267	3.20614		52.511	1.86479		54.4263	3.72042
1.00098	-12.6184		1.14732	-11.5066		1.0819	-12.4563		0.96158	-12.4252		54.5584	2.84495		54.9434	3.22359		52.5277	1.85528		54.443	3.72465
1.00168	-12.6173		1.14811	-11.5068		1.08265	-12.4578		0.96224	-12.4241		54.5751	2.83558		54.9601	3.24108		52.5444	1.8458		54.4596	3.72881
1.00237	-12.615		1.14891	-11.5065		1.08339	-12.4581		0.96291	-12.4248		54.5918	2.82618		54.9768	3.25861		52.561	1.83635		54.4763	3.73291
1.00306	-12.613		1.1497	-11.5056		1.08414	-12.4568		0.96357	-12.4259		54.6084	2.81676		54.9934	3.27617		52.5777	1.82693		54.493	3.73695
1.00376	-12.6134		1.1505	-11.5051		1.08489	-12.4573		0.96424	-12.4262		54.6251	2.80733		55.0101	3.29377		52.5944	1.81753		54.5096	3.74092
1.00445	-12.613		1.15129	-11.5052		1.08564	-12.4576		0.96491	-12.4264		54.6418	2.79787		55.0267	3.31142		52.611	1.80816		54.5263	3.74483
1.00514	-12.6127		1.15209	-11.5076		1.08639	-12.4571		0.96557	-12.4257		54.6584	2.78839		55.0434	3.32911		52.6277	1.79881		54.5429	3.74868
1.00584	-12.6136		1.15288	-11.5074		1.08714	-12.456		0.96624	-12.4235		54.6751	2.77889		55.0601	3.34684		52.6444	1.78948		54.5596	3.75246
1.00653	-12.6129		1.15367	-11.5061		1.08789	-12.4558		0.9669	-12.4207		54.6918	2.76938		55.0767	3.36459		52.661	1.78019		54.5763	3.75618
1.00722	-12.6147		1.15447	-11.507		1.08864	-12.4565		0.96757	-12.4185		54.7084	2.75985		55.0934	3.38239		52.6777	1.77092		54.593	3.75983
1.00792	-12.6142		1.15526	-11.5082		1.08939	-12.4556		0.96824	-12.4174		54.7251	2.7503		55.1101	3.40023		52.6944	1.76168		54.6096	3.76341
1.00861	-12.6147		1.15606	-11.5086		1.09014	-12.4562		0.9689	-12.4162		54.7418	2.74074		55.1268	3.41809		52.711	1.75246		54.6263	3.76693
1.0093	-12.6156		1.15685	-11.508		1.09089	-12.4562		0.96957	-12.4151		54.7584	2.73116		55.1434	3.436		52.7277	1.74327		54.643	3.77038
1.00999	-12.6157		1.15765	-11.51		1.09164	-12.4562		0.97023	-12.4132		54.7751	2.72157		55.1601	3.45394		52.7444	1.73411		54.6596	3.77376
1.01069	-12.6161		1.15844	-11.5089		1.09239	-12.4564		0.9709	-12.4117		54.7918	2.71196		55.1767	3.47191		52.761	1.72499		54.6763	3.77708
1.01138	-12.6165		1.15924	-11.5112		1.09313	-12.4562		0.97157	-12.4119		54.8084	2.70234		55.1934	3.48992		52.7777	1.71588		54.693	3.78034
1.01207	-12.6176		1.16003	-11.5116		1.09388	-12.4579		0.97223	-12.4133		54.8251	2.69271		55.2101	3.50795		52.7944	1.70681		54.7096	3.78352
1.01277	-12.6177		1.16082	-11.512		1.09463	-12.4594		0.9729	-12.4138		54.8418	2.68306		55.2268	3.52602		52.811	1.69777		54.7263	3.78664
1.01346	-12.6183		1.16162	-11.5112		1.09538	-12.4591		0.97356	-12.4124		54.8584	2.67341		55.2434	3.54411		52.8277	1.68875		54.743	3.78969
1.01415	-12.619		1.16241	-11.511		1.09613	-12.4607		0.97423	-12.409		54.8751	2.66374		55.2601	3.56224		52.8444	1.67976		54.7596	3.79267
1.01485	-12.6197		1.16321	-11.5107		1.09688	-12.4604		0.9749	-12.407		54.8918	2.65406		55.2767	3.5804		52.861	1.6708		54.7763	3.79558
1.01554	-12.6201		1.164	-11.5088		1.09763	-12.4607		0.97556	-12.406		54.9084	2.64437		55.2934	3.59859		52.8777	1.66187		54.793	3.79843
1.01623	-12.62		1.1648	-11.5088		1.09838	-12.4617		0.97623	-12.4039		54.9251	2.63467		55.3101	3.61679		52.8944	1.65297		54.8096	3.80121
1.01692	-12.6192		1.16559	-11.5109		1.09913	-12.463		0.97689	-12.4033		54.9417	2.62496		55.3267	3.63504		52.911	1.64411		54.8263	3.80392
1.01762	-12.6178		1.16639	-11.5115		1.09988	-12.4633		0.97756	-12.4031		54.9584	2.61524		55.3434	3.6533		52.9277	1.63526		54.843	3.80656
1.01831	-12.6188		1.16718	-11.5109		1.10063	-12.464		0.97823	-12.4031		54.9751	2.60551		55.3601	3.67159		52.9444	1.62646		54.8596	3.80913
1.019	-12.6193		1.16797	-11.5112		1.10138	-12.4617		0.97889	-12.4035		54.9918	2.59577		55.3768	3.68991		52.961	1.61768		54.8763	3.81163
1.0197	-12.6201		1.16877	-11.5122		1.10213	-12.4611		0.97956	-12.4039		55.0084	2.58603		55.3934	3.70825		52.9777	1.60892		54.893	3.81406
1.02039	-12.6208		1.16956	-11.5146		1.10287	-12.4608		0.98022	-12.4034		55.0251	2.57628		55.4101	3.72661		52.9943	1.6002		54.9096	3.81643
1.02108	-12.62		1.17036	-11.5122		1.10362	-12.4596		0.98089	-12.4024		55.0418	2.56652		55.4268	3.74498		53.011	1.59151		54.9263	3.81872
1.02178	-12.6197		1.17115	-11.5143		1.10437	-12.4596		0.98156	-12.4015		55.0584	2.55677		55.4434	3.76338		53.0277	1.58285		54.943	3.82095
1.02247	-12.6205		1.17195	-11.5145		1.10512	-12.4596		0.98222	-12.4013		55.0751	2.547		55.4601	3.7818		53.0444	1.57422		54.9596	3.8231
1.02316	-12.6204		1.17274	-11.5157		1.10587	-12.4598		0.98289	-12.4013		55.0917	2.53723		55.4768	3.80024		53.061	1.56562		54.9763	3.82519
1.02386	-12.6186		1.17354	-11.5176		1.10662	-12.4609		0.98355	-12.4023		55.1084	2.52745		55.4934	3.81869		53.0777	1.55705		54.993	3.8272
1.02455	-12.6189		1.17433	-11.5193		1.10737	-12.4604		0.98422	-12.4024		55.1251	2.51768		55.5101	3.83715		53.0943	1.54851		55.0096	3.82915
1.02524	-12.6185		1.17512	-11.5198		1.10812	-12.4614		0.98489	-12.4016		55.1417	2.50789		55.5268	3.85564		53.111	1.54		55.0263	3.83102
1.02593	-12.6173		1.17592	-11.52		1.10887	-12.4627		0.98555	-12.4003		55.1584	2.49811		55.5434	3.87414		53.1277	1.53152		55.0429	3.83283
1.02663	-12.6151		1.17671	-11.52		1.10962	-12.4646		0.98622	-12.3998		55.1751	2.48832		55.5601	3.89266		53.1443	1.52308		55.0596	3.83456
1.02732	-12.615		1.17751	-11.5221		1.11037	-12.4642		0.98688	-12.4001		55.1917	2.47853		55.5768	3.91117		53.161	1.51467		55.0763	3.83622
1.02801	-12.6154		1.1783	-11.5224		1.11112	-12.4636		0.98755	-12.4		55.2084	2.46874		55.5934	3.92971		53.1777	1.50629		55.093	3.83782
1.02871	-12.6156		1.1791	-11.523		1.11187	-12.4643		0.98822	-12.3991		55.2251	2.45896		55.6101	3.94826		53.1943	1.49794		55.1096	3.83934
1.0294	-12.6157		1.17989	-11.523		1.11261	-12.4639		0.98888	-12.3976		55.2417	2.44917		55.6268	3.96682		53.211	1.48961		55.1263	3.84079
1.03009	-12.6155		1.18069	-11.5243		1.11336	-12.4628		0.98955	-12.3964		55.2584	2.43938		55.6435	3.98539		53.2277	1.48132		55.1429	3.84217
1.03079	-12.6161		1.18148	-11.5264		1.11411	-12.4642		0.99021	-12.3953		55.2751	2.42959		55.6601	4.00397		53.2443	1.47307		55.1596	3.84347
1.03148	-12.6158		1.18227	-11.5275		1.11486	-12.4653		0.99088	-12.3963		55.2917	2.4198		55.6768	4.02255		53.261	1.46484		55.1763	3.84471
1.03217	-12.6153		1.18307	-11.5284		1.11561	-12.4652		0.99155	-12.3978		55.3084	2.41001		55.6934	4.04113		53.2777	1.45665		55.1929	3.84588
1.03286	-12.6163		1.18386	-11.5272		1.11636	-12.4645		0.99221	-12.3985		55.3251	2.40023		55.7101	4.05972		53.2943	1.44849		55.2096	3.84697
1.03356	-12.6166		1.18466	-11.5265		1.11711	-12.4643		0.99288	-12.3986		55.3417	2.39045		55.7268	4.07831		53.311	1.44036		55.2263	3.84799
1.03425	-12.6167		1.18545	-11.5284		1.11786	-12.4622		0.99354	-12.3979		55.3584	2.38068		55.7435	4.09691		53.3277	1.43226		55.2429	3.84894
1.03494	-12.6176		1.18625	-11.531		1.11861	-12.4621		0.99421	-12.3964		55.3751	2.3709		55.7601	4.1155		53.3443	1.42419		55.2596	3.84982
1.03564	-12.6181		1.18704	-11.5326		1.11936	-12.4618		0.99488	-12.3947		55.3917	2.36114		55.7768	4.1341		53.361	1.41616		55.2763	3.85063
1.03633	-12.6197		1.18784	-11.5313		1.12011	-12.4634		0.99554	-12.3944		55.4084	2.35138		55.7935	4.15269		53.3777	1.40816		55.2929	3.85136
1.03702	-12.6201		1.18863	-11.5313		1.12086	-12.464		0.99621	-12.3936		55.4251	2.34161		55.8101	4.17128		53.3943	1.40019		55.3096	3.85203
1.03772	-12.6212		1.18942	-11.5331		1.12161	-12.4656		0.99687	-12.3933		55.4417	2.33186		55.8268	4.18987		53.411	1.39225		55.3263	3.85262
1.03841	-12.6212		1.19022	-11.5313		1.12235	-12.4659		0.99754	-12.3935		55.4584	2.32211		55.8435	4.20844		53.4277	1.38435		55.3429	3.85314
1.0391	-12.6214		1.19101	-11.5319		1.1231	-12.4677		0.99821	-12.3938		55.4751	2.31237		55.8601	4.22702		53.4443	1.37648		55.3596	3.85359
1.0398	-12.621		1.19181	-11.532		1.12385	-12.4692		0.99887	-12.3925		55.4917	2.30263		55.8768	4.2456		53.461	1.36864		55.3763	3.85396
1.04049	-12.622		1.1926	-11.5312		1.1246	-12.4695		0.99954	-12.3922		55.5084	2.29291		55.8935	4.26415		53.4776	1.36083		55.3929	3.85427
1.04118	-12.6235		1.1934	-11.5314		1.12535	-12.4686		1.0002	-12.3901		55.5251	2.28319		55.9101	4.2827		53.4943	1.35305		55.4096	3.8545
1.04187	-12.6271		1.19419	-11.5318		1.1261	-12.4688		1.00087	-12.3896		55.5417	2.27347		55.9268	4.30125		53.511	1.34531		55.4263	3.85466
1.04257	-12.629		1.19499	-11.5327		1.12685	-12.4682		1.00154	-12.3896		55.5584	2.26376		55.9435	4.31977		53.5277	1.3376		55.4429	3.85475
1.04326	-12.6318		1.19578	-11.5325		1.1276	-12.4662		1.0022	-12.3887		55.5751	2.25406		55.9601	4.33829		53.5443	1.32992		55.4596	3.85477
1.04395	-12.6328		1.19657	-11.5325		1.12835	-12.466		1.00287	-12.3877		55.5917	2.24437		55.9768	4.35679		53.561	1.32228		55.4763	3.85471
1.04465	-12.6333		1.19737	-11.5322		1.1291	-12.4671		1.00353	-12.3874		55.6084	2.2347		55.9935	4.37528		53.5776	1.31466		55.4929	3.85458
1.04534	-12.6339		1.19816	-11.5327		1.12985	-12.4667		1.0042	-12.3873		55.6251	2.22503		56.0101	4.39375		53.5943	1.30708		55.5096	3.85438
1.04603	-12.6366		1.19896	-11.5345		1.1306	-12.4657		1.00487	-12.3872		55.6417	2.21537		56.0268	4.4122		53.611	1.29953		55.5263	3.85411
1.04673	-12.6378		1.19975	-11.5333		1.13135	-12.4643		1.00553	-12.387		55.6584	2.20573		56.0435	4.43062		53.6276	1.29202		55.5429	3.85377
1.04742	-12.6396		1.20055	-11.5317		1.13209	-12.4644		1.0062	-12.3863		55.6751	2.19609		56.0601	4.44904		53.6443	1.28454		55.5596	3.85336
1.04811	-12.6404		1.20134	-11.5344		1.13284	-12.4637		1.00686	-12.3868		55.6917	2.18646		56.0768	4.46743		53.661	1.27709		55.5763	3.85287
1.0488	-12.6411		1.20214	-11.5364		1.13359	-12.4634		1.00753	-12.3884		55.7084	2.17685		56.0935	4.48579		53.6776	1.26967		55.593	3.85231
1.0495	-12.6408		1.20293	-11.538		1.13434	-12.4641		1.0082	-12.3886		55.7251	2.16725		56.1101	4.50414		53.6943	1.26229		55.6096	3.85168
1.05019	-12.6423		1.20372	-11.5376		1.13509	-12.4646		1.00886	-12.3884		55.7417	2.15765		56.1268	4.52244		53.711	1.25493		55.6263	3.85098
1.05088	-12.643		1.20452	-11.5381		1.13584	-12.4641		1.00953	-12.3873		55.7584	2.14808		56.1435	4.54074		53.7276	1.24761		55.6429	3.85021
1.05158	-12.6434		1.20531	-11.5387		1.13659	-12.4643		1.01019	-12.387		55.7751	2.13851		56.1601	4.55899		53.7443	1.24033		55.6596	3.84937
1.05227	-12.6431		1.20611	-11.5392		1.13734	-12.4629		1.01086	-12.3872		55.7917	2.12896		56.1768	4.57723		53.761	1.23307		55.6763	3.84845
1.05296	-12.6416		1.2069	-11.5404		1.13809	-12.4622		1.01153	-12.3884		55.8084	2.11943		56.1934	4.59542		53.7776	1.22585		55.693	3.84747
1.05366	-12.64		1.2077	-11.541		1.13884	-12.4624		1.01219	-12.3888		55.8251	2.1099		56.2101	4.61359		53.7943	1.21866		55.7096	3.84641
1.05435	-12.6389		1.20849	-11.5421		1.13959	-12.4627		1.01286	-12.387		55.8417	2.1004		56.2268	4.63173		53.811	1.2115		55.7263	3.84528
1.05504	-12.6414		1.20929	-11.5435		1.14034	-12.4631		1.01352	-12.3854		55.8584	2.09091		56.2435	4.64983		53.8276	1.20438		55.743	3.84408
1.05574	-12.6407		1.21008	-11.5443		1.14109	-12.4632		1.01419	-12.3859		55.8751	2.08143		56.2601	4.66789		53.8443	1.19728		55.7596	3.84281
1.05643	-12.6435		1.21087	-11.5443		1.14183	-12.4609		1.01486	-12.3864		55.8917	2.07196		56.2768	4.68591		53.861	1.19023		55.7763	3.84147
1.05712	-12.6443		1.21167	-11.5447		1.14258	-12.4601		1.01552	-12.3855		55.9084	2.06251		56.2934	4.7039		53.8776	1.1832		55.7929	3.84006
1.05781	-12.6438		1.21246	-11.5463		1.14333	-12.4586		1.01619	-12.3835		55.9251	2.05308		56.3101	4.72184		53.8943	1.1762		55.8096	3.83858
1.05851	-12.6424		1.21326	-11.5472		1.14408	-12.4579		1.01685	-12.3819		55.9417	2.04367		56.3268	4.73975		53.911	1.16924		55.8263	3.83703
1.0592	-12.643		1.21405	-11.5482		1.14483	-12.4587		1.01752	-12.3817		55.9584	2.03427		56.3434	4.75761		53.9276	1.16231		55.8429	3.8354
1.05989	-12.6439		1.21485	-11.5499		1.14558	-12.458		1.01819	-12.3817		55.9751	2.02489		56.3601	4.77543		53.9443	1.15541		55.8596	3.83371
1.06059	-12.6427		1.21564	-11.5507		1.14633	-12.4604		1.01885	-12.3819		55.9918	2.01552		56.3768	4.79319		53.961	1.14855		55.8763	3.83195
1.06128	-12.643		1.21643	-11.5534		1.14708	-12.4603		1.01952	-12.3821		56.0084	2.00617		56.3934	4.81091		53.9776	1.14172		55.8929	3.83012
1.06197	-12.6428		1.21723	-11.5533		1.14783	-12.46		1.02018	-12.3814		56.0251	1.99684		56.4101	4.82858		53.9943	1.13492		55.9096	3.82822
1.06267	-12.6396		1.21802	-11.5528		1.14858	-12.4616		1.02085	-12.3808		56.0418	1.98753		56.4268	4.84621		54.011	1.12815		55.9263	3.82624
1.06336	-12.6405		1.21882	-11.5545		1.14933	-12.4615		1.02152	-12.3804		56.0584	1.97824		56.4434	4.86378		54.0276	1.12141		55.9429	3.8242
1.06405	-12.6389		1.21961	-11.5557		1.15008	-12.4643		1.02218	-12.3798		56.0751	1.96897		56.4601	4.88129		54.0443	1.1147		55.9596	3.82209
1.06474	-12.638		1.22041	-11.5535		1.15083	-12.4642		1.02285	-12.379		56.0918	1.95971		56.4768	4.89876		54.061	1.10803		55.9763	3.81991
1.06544	-12.6386		1.2212	-11.5533		1.15157	-12.4637		1.02351	-12.378		56.1084	1.95048		56.4934	4.91617		54.0776	1.10139		55.9929	3.81767
1.06613	-12.6389		1.222	-11.5559		1.15232	-12.464		1.02418	-12.3766		56.1251	1.94127		56.5101	4.93351		54.0943	1.09479		56.0096	3.81535
1.06682	-12.6386		1.22279	-11.556		1.15307	-12.4641		1.02485	-12.3747		56.1418	1.93207		56.5267	4.95081		54.111	1.08821		56.0262	3.81297
1.06752	-12.6382		1.22359	-11.5554		1.15382	-12.4634		1.02551	-12.3719		56.1585	1.92289		56.5434	4.96804		54.1276	1.08167		56.0429	3.81051
1.06821	-12.6374		1.22438	-11.557		1.15457	-12.4625		1.02618	-12.3706		56.1751	1.91374		56.5601	4.98522		54.1609	1.06868		56.0596	3.80799
1.0689	-12.6368		1.22517	-11.5577		1.15532	-12.4632		1.02684	-12.3704		56.1918	1.90461		56.5767	5.00232		54.1776	1.06223		56.0763	3.8054
1.0696	-12.6371		1.22597	-11.5585		1.15607	-12.4649		1.02751	-12.3693		56.2084	1.89549		56.5934	5.01937		54.1943	1.05581		56.0929	3.80274
1.07029	-12.6392		1.22676	-11.559		1.15682	-12.4653		1.02818	-12.3686		56.2251	1.8864		56.6101	5.03635		54.211	1.04942		56.1096	3.80002
1.07098	-12.6411		1.22756	-11.5602		1.15757	-12.4641		1.02884	-12.3676		56.2418	1.87732		56.6267	5.05326		54.2276	1.04307		56.1262	3.79723
1.07168	-12.6394		1.22835	-11.5612		1.15832	-12.4625		1.02951	-12.3674		56.2585	1.86828		56.6434	5.0701		54.2443	1.03675		56.1429	3.79437
1.07237	-12.6406		1.22915	-11.5608		1.15907	-12.4619		1.03017	-12.3676		56.2751	1.85925		56.6601	5.08688		54.261	1.03046		56.1596	3.79144
1.07306	-12.6397		1.22994	-11.562		1.15982	-12.4616		1.03084	-12.3665		56.2918	1.85024		56.6767	5.10358		54.2776	1.0242		56.1763	3.78845
1.07375	-12.641		1.23073	-11.5611		1.16056	-12.4621		1.03151	-12.3651		56.3085	1.84126		56.6934	5.12021		54.2943	1.01797		56.1929	3.78539
1.07445	-12.6424		1.23153	-11.5624		1.16131	-12.4619		1.03217	-12.3661		56.3251	1.8323		56.7101	5.13677		54.311	1.01177		56.2096	3.78226
1.07514	-12.6434		1.23232	-11.5633		1.16206	-12.4631		1.03284	-12.369		56.3418	1.82336		56.7267	5.15324		54.3276	1.00561		56.2263	3.77907
1.07583	-12.6418		1.23312	-11.5631		1.16281	-12.4647		1.0335	-12.3702		56.3584	1.81444		56.7434	5.16965		54.3443	0.99948		56.2429	3.77582
1.07653	-12.6424		1.23391	-11.5632		1.16356	-12.4652		1.03417	-12.3694		56.3751	1.80555		56.7601	5.18597		54.361	0.99337		56.2596	3.77249
1.07722	-12.644		1.23471	-11.5611		1.16431	-12.4662		1.03484	-12.3674		56.3918	1.79668		56.7767	5.20221		54.3776	0.9873		56.2763	3.7691
1.07791	-12.6427		1.2355	-11.5594		1.16506	-12.4658		1.0355	-12.3663		56.4085	1.78783		56.7934	5.21837		54.3943	0.98126		56.2929	3.76565
1.07861	-12.6403		1.2363	-11.5608		1.16581	-12.4655		1.03617	-12.3672		56.4251	1.77901		56.81	5.23444		54.411	0.97525		56.3096	3.76214
1.0793	-12.6409		1.23709	-11.5626		1.16656	-12.4656		1.03683	-12.3681		56.4418	1.77021		56.8267	5.25044		54.4276	0.96927		56.3263	3.75855
1.07999	-12.64		1.23788	-11.562		1.16731	-12.4648		1.0375	-12.3678		56.4584	1.76143		56.8434	5.26635		54.4443	0.96332		56.3429	3.75491
1.08068	-12.6414		1.23868	-11.5621		1.16806	-12.4662		1.03817	-12.3677		56.4751	1.75268		56.8601	5.28217		54.461	0.9574		56.3596	3.7512
1.08138	-12.6421		1.23947	-11.5644		1.16881	-12.4666		1.03883	-12.367		56.4918	1.74395		56.8767	5.29789		54.4776	0.95151		56.3763	3.74742
1.08207	-12.6427		1.24027	-11.5652		1.16956	-12.4659		1.0395	-12.3659		56.5084	1.73526		56.8934	5.31353		54.4943	0.94566		56.3929	3.74358
1.08276	-12.6439		1.24106	-11.564		1.1703	-12.4652		1.04016	-12.3659		56.5251	1.72657		56.9101	5.32908		54.511	0.93983		56.4096	3.73968
1.08346	-12.6437		1.24186	-11.564		1.17105	-12.4658		1.04083	-12.3651		56.5418	1.71792		56.9267	5.34454		54.5276	0.93403		56.4263	3.73572
1.08415	-12.6448		1.24265	-11.565		1.1718	-12.4664		1.0415	-12.3642		56.5584	1.70929		56.9434	5.3599		54.5443	0.92827		56.4429	3.7317
1.08484	-12.6462		1.24345	-11.5635		1.17255	-12.4673		1.04216	-12.3647		56.5751	1.70069		56.9601	5.37516		54.561	0.92253		56.4596	3.72761
1.08554	-12.6464		1.24424	-11.5624		1.1733	-12.4681		1.04283	-12.3643		56.5918	1.69211		56.9767	5.39032		54.5776	0.91683		56.4763	3.72346
1.08623	-12.6471		1.24503	-11.5618		1.17405	-12.468		1.04349	-12.3652		56.6084	1.68356		56.9934	5.40539		54.5943	0.91116		56.4929	3.71925
1.08692	-12.6485		1.24583	-11.5624		1.1748	-12.467		1.04416	-12.3666		56.6251	1.67503		57.0101	5.42035		54.611	0.90551		56.5096	3.71498
1.08762	-12.6492		1.24662	-11.5632		1.17555	-12.4676		1.04483	-12.3666		56.6418	1.66653		57.0267	5.43522		54.6276	0.89989		56.5263	3.71065
1.08831	-12.6505		1.24742	-11.5634		1.1763	-12.4697		1.04549	-12.3658		56.6584	1.65806		57.0434	5.44998		54.6443	0.89431		56.5429	3.70626
1.089	-12.6511		1.24821	-11.5644		1.17705	-12.4718		1.04616	-12.3652		56.6751	1.64961		57.0601	5.46462		54.661	0.88875		56.5596	3.7018
1.08969	-12.6507		1.24901	-11.565		1.1778	-12.4719		1.04682	-12.3647		56.6918	1.64119		57.0767	5.47917		54.6776	0.88322		56.5763	3.69729
1.09039	-12.6497		1.2498	-11.5636		1.17855	-12.4722		1.04749	-12.3642		56.7084	1.63279		57.0934	5.49362		54.6943	0.87773		56.5929	3.69272
1.09108	-12.6486		1.2506	-11.5646		1.1793	-12.4734		1.04816	-12.3634		56.7251	1.62442		57.1101	5.50795		54.711	0.87226		56.6096	3.68808
1.09177	-12.6472		1.25139	-11.5668		1.18004	-12.4747		1.04882	-12.3611		56.7418	1.61607		57.1267	5.52217		54.7276	0.86682		56.6263	3.68339
1.09247	-12.6481		1.25218	-11.5677		1.18079	-12.474		1.04949	-12.3597		56.7584	1.60775		57.1434	5.53627		54.7443	0.86141		56.6429	3.67864
1.09316	-12.6482		1.25298	-11.5674		1.18154	-12.4737		1.05015	-12.36		56.7751	1.59947		57.1601	5.55027		54.761	0.85602		56.6596	3.67384
1.09385	-12.6494		1.25377	-11.5699		1.18229	-12.4727		1.05082	-12.3603		56.7918	1.5912		57.1767	5.56415		54.7777	0.85067		56.6763	3.66897
1.09455	-12.6496		1.25457	-11.5717		1.18304	-12.4721		1.05149	-12.3612		56.8084	1.58297		57.1934	5.57791		54.7943	0.84535		56.6929	3.66405
1.09524	-12.6517		1.25536	-11.572		1.18379	-12.471		1.05215	-12.3609		56.8251	1.57475		57.2101	5.59156		54.811	0.84006		56.7096	3.65907
1.09593	-12.653		1.25616	-11.5726		1.18454	-12.4716		1.05282	-12.3592		56.8417	1.56657		57.2267	5.60508		54.8277	0.83479		56.7263	3.65403
1.09662	-12.6541		1.25695	-11.5741		1.18529	-12.4718		1.05348	-12.3573		56.8584	1.55842		57.2434	5.61849		54.8443	0.82955		56.7429	3.64893
1.09732	-12.6548		1.25775	-11.5759		1.18604	-12.4719		1.05415	-12.3561		56.8751	1.55029		57.2601	5.63177		54.861	0.82435		56.7596	3.64378
1.09801	-12.6545		1.25854	-11.577		1.18679	-12.4712		1.05482	-12.3548		56.8918	1.54219		57.2767	5.64494		54.8777	0.81917		56.7762	3.63858
1.0987	-12.6535		1.25933	-11.5774		1.18754	-12.4702		1.05548	-12.3542		56.9084	1.53411		57.2934	5.65798		54.8943	0.81402		56.7929	3.63332
1.0994	-12.6549		1.26013	-11.5779		1.18829	-12.4698		1.05615	-12.3544		56.9251	1.52607		57.3101	5.67089		54.911	0.8089		56.8096	3.628
1.10009	-12.6558		1.26092	-11.5781		1.18904	-12.4704		1.05681	-12.3546		56.9417	1.51805		57.3267	5.68367		54.9277	0.80381		56.8263	3.62263
1.10078	-12.6579		1.26172	-11.5797		1.18978	-12.47		1.05748	-12.3547		56.9584	1.51006		57.3434	5.69633		54.9443	0.79874		56.8429	3.6172
1.10148	-12.6586		1.26251	-11.5821		1.19053	-12.4694		1.05815	-12.3542		56.9751	1.5021		57.3601	5.70886		54.961	0.7937		56.8596	3.61172
1.10217	-12.6608		1.26331	-11.5844		1.19128	-12.4686		1.05881	-12.354		56.9918	1.49417		57.3767	5.72125		54.9777	0.78869		56.8762	3.60619
1.10286	-12.6613		1.2641	-11.5841		1.19203	-12.4679		1.05948	-12.3538		57.0084	1.48626		57.3934	5.73351		54.9943	0.78371		56.8929	3.6006
1.10356	-12.6602		1.2649	-11.5843		1.19278	-12.4683		1.06014	-12.3524		57.0251	1.47839		57.4101	5.74564		55.011	0.77876		56.9096	3.59496
1.10425	-12.6593		1.26569	-11.5857		1.19353	-12.4693		1.06081	-12.3514		57.0417	1.47054		57.4267	5.75764		55.0277	0.77383		56.9263	3.58927
1.10494	-12.6599		1.26648	-11.5883		1.19428	-12.4685		1.06148	-12.3507		57.0584	1.46272		57.4434	5.76949		55.0444	0.76893		56.9429	3.58352
1.10563	-12.662		1.26728	-11.5891		1.19503	-12.4685		1.06214	-12.3502		57.0751	1.45493		57.4601	5.78122		55.061	0.76406		56.9596	3.57773
1.10633	-12.6626		1.26807	-11.5909		1.19578	-12.4693		1.06281	-12.3501		57.0917	1.44717		57.4767	5.7928		55.0777	0.75922		56.9763	3.57188
1.10702	-12.6631		1.26887	-11.5939		1.19653	-12.4698		1.06347	-12.3502		57.1084	1.43944		57.4934	5.80424		55.0943	0.7544		56.9929	3.56598
1.10771	-12.6623		1.26966	-11.5949		1.19728	-12.4705		1.06414	-12.3477		57.1251	1.43173		57.5101	5.81555		55.111	0.74961		57.0096	3.56003
1.10841	-12.6616		1.27046	-11.5962		1.19803	-12.47		1.06481	-12.3474		57.1417	1.42405		57.5267	5.82671		55.1277	0.74485		57.0262	3.55403
1.1091	-12.6612		1.27125	-11.5986		1.19878	-12.4702		1.06547	-12.3484		57.1584	1.4164		57.5434	5.83772		55.1443	0.74011		57.0429	3.54798
1.10979	-12.6613		1.27205	-11.6013		1.19952	-12.471		1.06614	-12.3486		57.175	1.40878		57.5601	5.8486		55.161	0.73541		57.0596	3.54188
1.11049	-12.6602		1.27284	-11.6023		1.20027	-12.4708		1.0668	-12.348		57.1917	1.40119		57.5767	5.85933		55.1777	0.73072		57.0763	3.53573
1.11118	-12.6633		1.27363	-11.6036		1.20102	-12.4708		1.06747	-12.347		57.2084	1.39363		57.5934	5.86991		55.1943	0.72607		57.0929	3.52954
1.11187	-12.6644		1.27443	-11.604		1.20177	-12.4701		1.06814	-12.3452		57.2251	1.3861		57.6101	5.88034		55.211	0.72144		57.1096	3.5233
1.11256	-12.6647		1.27522	-11.605		1.20252	-12.4709		1.0688	-12.3455		57.2417	1.37859		57.6267	5.89063		55.2277	0.71684		57.1263	3.517
1.11326	-12.6644		1.27602	-11.6039		1.20327	-12.4694		1.06947	-12.3452		57.2584	1.37112		57.6434	5.90077		55.2443	0.71226		57.1429	3.51066
1.11395	-12.6641		1.27681	-11.6024		1.20402	-12.4707		1.07013	-12.3445		57.2751	1.36367		57.6601	5.91075		55.261	0.70771		57.1596	3.50428
1.11464	-12.6641		1.27761	-11.6037		1.20477	-12.4717		1.0708	-12.3445		57.2917	1.35625		57.6767	5.92058		55.2777	0.70319		57.1763	3.49785
1.11534	-12.6643		1.2784	-11.6058		1.20552	-12.4725		1.07147	-12.3426		57.3084	1.34886		57.6934	5.93026		55.2943	0.69869		57.1929	3.49137
1.11603	-12.6626		1.2792	-11.6104		1.20627	-12.4734		1.07213	-12.3418		57.325	1.3415		57.7101	5.93978		55.311	0.69422		57.2096	3.48484
1.11672	-12.6613		1.27999	-11.6102		1.20702	-12.4754		1.0728	-12.3411		57.3417	1.33417		57.7267	5.94915		55.3277	0.68977		57.2263	3.47827
1.11742	-12.66		1.28078	-11.6105		1.20777	-12.4763		1.07346	-12.3409		57.3584	1.32687		57.7434	5.95836		55.3443	0.68535		57.2429	3.47166
1.11811	-12.6596		1.28158	-11.6117		1.20852	-12.4763		1.07413	-12.3395		57.3751	1.3196		57.7601	5.96741		55.361	0.68096		57.2596	3.465
1.1188	-12.6586		1.28237	-11.609		1.20926	-12.4764		1.0748	-12.3399		57.3917	1.31236		57.7767	5.97631		55.3777	0.67659		57.2763	3.4583
1.1195	-12.6599		1.28317	-11.6104		1.21001	-12.4772		1.07546	-12.3408		57.4084	1.30514		57.7934	5.98505		55.3943	0.67224		57.2929	3.45156
1.12019	-12.6612		1.28396	-11.6095		1.21076	-12.4782		1.07613	-12.3407		57.4251	1.29796		57.8101	5.99362		55.411	0.66792		57.3096	3.44477
1.12088	-12.6625		1.28476	-11.6091		1.21151	-12.4783		1.07679	-12.3395		57.4417	1.2908		57.8267	6.00204		55.4276	0.66363		57.3263	3.43794
1.12157	-12.662		1.28555	-11.6099		1.21226	-12.4779		1.07746	-12.3379		57.4584	1.28367		57.8434	6.0103		55.4443	0.65936		57.3429	3.43107
1.12227	-12.6608		1.28635	-11.6108		1.21301	-12.4793		1.07813	-12.336		57.4751	1.27658		57.8601	6.01838		55.461	0.65511		57.3596	3.42415
1.12296	-12.661		1.28714	-11.6113		1.21376	-12.4796		1.07879	-12.3359		57.4917	1.26951		57.8767	6.02631		55.4776	0.6509		57.3763	3.41719
1.12365	-12.6606		1.28793	-11.6106		1.21451	-12.4786		1.07946	-12.337		57.5084	1.26247		57.8934	6.03408		55.4943	0.6467		57.3929	3.4102
1.12435	-12.6601		1.28873	-11.6084		1.21526	-12.4787		1.08012	-12.3373		57.5251	1.25547		57.9101	6.04167		55.511	0.64253		57.4096	3.40316
1.12504	-12.6619		1.28952	-11.6072		1.21601	-12.4787		1.08079	-12.3381		57.5417	1.24849		57.9267	6.0491		55.5277	0.63839		57.4263	3.39608
1.12573	-12.6634		1.29032	-11.6063		1.21676	-12.4789		1.08146	-12.3391		57.5584	1.24154		57.9434	6.05637		55.5443	0.63427		57.4429	3.38897
1.12643	-12.6634		1.29111	-11.6069		1.21751	-12.4788		1.08212	-12.3386		57.5751	1.23462		57.9601	6.06346		55.561	0.63017		57.4596	3.38181
1.12712	-12.6642		1.29191	-11.6059		1.21826	-12.4793		1.08279	-12.3378		57.5917	1.22773		57.9767	6.07039		55.5776	0.62609		57.4763	3.37462
1.12781	-12.6618		1.2927	-11.6074		1.219	-12.4806		1.08345	-12.337		57.6084	1.22087		57.9934	6.07714		55.5943	0.62205		57.4929	3.36738
1.1285	-12.6625		1.2935	-11.6095		1.21975	-12.4819		1.08412	-12.3378		57.6251	1.21404		58.0101	6.08373		55.611	0.61802		57.5096	3.36011
1.1292	-12.6622		1.29429	-11.6101		1.2205	-12.4828		1.08479	-12.3395		57.6417	1.20723		58.0267	6.09015		55.6276	0.61402		57.5263	3.3528
1.12989	-12.663		1.29508	-11.612		1.22125	-12.4834		1.08545	-12.3392		57.6584	1.20046		58.0434	6.09639		55.6443	0.61004		57.5429	3.34546
1.13058	-12.661		1.29588	-11.613		1.222	-12.4845		1.08612	-12.3383		57.6751	1.19372		58.0601	6.10246		55.661	0.60609		57.5596	3.33808
1.13128	-12.662		1.29667	-11.6126		1.22275	-12.4844		1.08678	-12.3375		57.6917	1.187		58.0767	6.10835		55.6776	0.60216		57.5763	3.33066
1.13197	-12.663		1.29747	-11.6131		1.2235	-12.4836		1.08745	-12.3368		57.7084	1.18031		58.0934	6.11408		55.6943	0.59825		57.5929	3.32321
1.13266	-12.6646		1.29826	-11.6131		1.22425	-12.4842		1.08812	-12.338		57.7251	1.17366		58.1101	6.11963		55.711	0.59437		57.6096	3.31572
1.13336	-12.6656		1.29906	-11.6133		1.225	-12.4856		1.08878	-12.3386		57.7417	1.16703		58.1267	6.125		55.7276	0.59051		57.6262	3.3082
1.13405	-12.6668		1.29985	-11.6141		1.22575	-12.4868		1.08945	-12.3389		57.7584	1.16043		58.1434	6.1302		55.7443	0.58667		57.6429	3.30064
1.13474	-12.6675		1.30065	-11.6154		1.2265	-12.4865		1.09011	-12.3371		57.7751	1.15386		58.1601	6.13522		55.761	0.58286		57.6596	3.29305
1.13544	-12.6686		1.30144	-11.6177		1.22725	-12.4871		1.09078	-12.3375		57.7917	1.14732		58.1767	6.14007		55.7776	0.57907		57.6763	3.28542
1.13613	-12.6688		1.30223	-11.6188		1.228	-12.4885		1.09145	-12.3369		57.8084	1.14081		58.1934	6.14473		55.7943	0.5753		57.6929	3.27777
1.13682	-12.6676		1.30303	-11.6204		1.22874	-12.4889		1.09211	-12.3345		57.8251	1.13433		58.2101	6.14923		55.8109	0.57155		57.7096	3.27008
1.13751	-12.666		1.30382	-11.6209		1.22949	-12.49		1.09278	-12.334		57.8417	1.12788		58.2267	6.15354		55.8276	0.56783		57.7263	3.26235
1.13821	-12.6664		1.30462	-11.6221		1.23024	-12.4899		1.09344	-12.3355		57.8584	1.12146		58.2434	6.15767		55.8443	0.56412		57.7429	3.2546
1.1389	-12.668		1.30541	-11.6251		1.23099	-12.4898		1.09411	-12.3364		57.8751	1.11507		58.2601	6.16163		55.861	0.56045		57.7596	3.24681
1.13959	-12.6689		1.30621	-11.6267		1.23174	-12.4891		1.09478	-12.3381		57.8917	1.1087		58.2767	6.1654		55.8776	0.55679		57.7762	3.239
1.14029	-12.6689		1.307	-11.6266		1.23249	-12.4896		1.09544	-12.3376		57.9084	1.10236		58.2934	6.16899		55.8943	0.55315		57.7929	3.23115
1.14098	-12.67		1.3078	-11.6284		1.23324	-12.4905		1.09611	-12.3355		57.9251	1.09606		58.3101	6.17241		55.9109	0.54954		57.8096	3.22327
1.14167	-12.6705		1.30859	-11.629		1.23399	-12.4912		1.09677	-12.3356		57.9417	1.08978		58.3267	6.17564		55.9276	0.54595		57.8262	3.21537
1.14237	-12.6708		1.30938	-11.6306		1.23474	-12.4923		1.09744	-12.3365		57.9584	1.08354		58.3434	6.17869		55.9443	0.54238		57.8429	3.20743
1.14306	-12.6716		1.31018	-11.6317		1.23549	-12.4924		1.09811	-12.3357		57.9751	1.07731		58.3601	6.18156		55.9609	0.53883		57.8596	3.19947
1.14375	-12.6727		1.31097	-11.632		1.23624	-12.4924		1.09877	-12.3343		57.9917	1.07113		58.3767	6.18425		55.9776	0.53531		57.8762	3.19147
1.14444	-12.6739		1.31177	-11.6312		1.23699	-12.4926		1.09944	-12.3343		58.0084	1.06496		58.3934	6.18676		55.9943	0.5318		57.8929	3.18346
1.14514	-12.673		1.31256	-11.6321		1.23774	-12.4926		1.1001	-12.3348		58.0251	1.05883		58.4101	6.18908		56.011	0.52832		57.9096	3.17541
1.14583	-12.6729		1.31336	-11.6332		1.23848	-12.4927		1.10077	-12.3339		58.0417	1.05272		58.4267	6.19122		56.0276	0.52486		57.9263	3.16734
1.14652	-12.6724		1.31415	-11.6336		1.23923	-12.494		1.10144	-12.332		58.0584	1.04665		58.4434	6.19318		56.0443	0.52142		57.9429	3.15924
1.14722	-12.6752		1.31495	-11.6342		1.23998	-12.4958		1.1021	-12.3308		58.0751	1.0406		58.4601	6.19496		56.0609	0.518		57.9596	3.15111
1.14791	-12.6755		1.31574	-11.6343		1.24073	-12.4952		1.10277	-12.3308		58.0917	1.03458		58.4767	6.19655		56.0776	0.5146		57.9762	3.14296
1.1486	-12.677		1.31653	-11.635		1.24148	-12.4948		1.10343	-12.3319		58.1084	1.02859		58.4934	6.19796		56.0943	0.51122		57.9929	3.13479
1.1493	-12.675		1.31733	-11.6367		1.24223	-12.4949		1.1041	-12.3323		58.1251	1.02263		58.5101	6.19919		56.111	0.50786		58.0096	3.12659
1.14999	-12.6747		1.31812	-11.637		1.24298	-12.4947		1.10477	-12.3327		58.1417	1.01669		58.5267	6.20023		56.1276	0.50452		58.0262	3.11837
1.15068	-12.6755		1.31892	-11.6378		1.24373	-12.4944		1.10543	-12.332		58.1584	1.01079		58.5434	6.20109		56.1443	0.50121		58.0429	3.11012
1.15138	-12.6746		1.31971	-11.6407		1.24448	-12.4935		1.1061	-12.3308		58.1751	1.00491		58.5601	6.20176		56.1609	0.49791		58.0596	3.10185
1.15207	-12.6722		1.32051	-11.6409		1.24523	-12.493		1.10676	-12.3312		58.1917	0.99906		58.5767	6.20226		56.1776	0.49464		58.0762	3.09356
1.15276	-12.6713		1.3213	-11.6433		1.24598	-12.4927		1.10743	-12.3295		58.2084	0.99324		58.5934	6.20256		56.1943	0.49138		58.0929	3.08524
1.15345	-12.6706		1.3221	-11.6452		1.24673	-12.493		1.1081	-12.3284		58.2251	0.98745		58.6101	6.20269		56.2109	0.48815		58.1096	3.0769
1.15415	-12.6732		1.32289	-11.6462		1.24748	-12.4926		1.10876	-12.3295		58.2417	0.98168		58.6267	6.20263		56.2276	0.48493		58.1262	3.06854
1.15484	-12.6732		1.32368	-11.646		1.24822	-12.4908		1.10943	-12.3301		58.2584	0.97595		58.6434	6.20238		56.2443	0.48174		58.1429	3.06015
1.15553	-12.6708		1.32448	-11.646		1.24897	-12.4911		1.11009	-12.3297		58.2751	0.97024		58.6601	6.20196		56.261	0.47856		58.1596	3.05175
1.15623	-12.6688		1.32527	-11.6471		1.24972	-12.4916		1.11076	-12.3287		58.2917	0.96456		58.6767	6.20135		56.2776	0.4754		58.1762	3.04333
1.15692	-12.6686		1.32607	-11.6494		1.25047	-12.4929		1.11143	-12.326		58.3084	0.9589		58.6934	6.20055		56.2943	0.47227		58.1929	3.03489
1.15761	-12.6677		1.32686	-11.6514		1.25122	-12.4927		1.11209	-12.3239		58.3251	0.95328		58.7101	6.19958		56.3109	0.46915		58.2096	3.02643
1.15831	-12.6667		1.32766	-11.6524		1.25197	-12.4918		1.11276	-12.3239		58.3417	0.94768		58.7267	6.19842		56.3276	0.46605		58.2262	3.01794
1.159	-12.6663		1.32845	-11.6546		1.25272	-12.4917		1.11342	-12.3233		58.3584	0.94211		58.7434	6.19707		56.3443	0.46298		58.2429	3.00944
1.15969	-12.6656		1.32925	-11.6558		1.25347	-12.4931		1.11409	-12.3228		58.3751	0.93657		58.7601	6.19555		56.361	0.45992		58.2596	3.00092
1.16038	-12.6644		1.33004	-11.6569		1.25422	-12.4937		1.11476	-12.3229		58.3917	0.93105		58.7767	6.19384		56.3776	0.45688		58.2762	2.99239
1.16108	-12.6644		1.33083	-11.6573		1.25497	-12.4945		1.11542	-12.323		58.4084	0.92556		58.7934	6.19195		56.3943	0.45386		58.2929	2.98384
1.16177	-12.6655		1.33163	-11.6584		1.25572	-12.4941		1.11609	-12.3211		58.4251	0.9201		58.81	6.18988		56.4109	0.45085		58.3096	2.97526
1.16246	-12.6663		1.33242	-11.6593		1.25647	-12.4925		1.11675	-12.3192		58.4417	0.91467		58.8267	6.18762		56.4276	0.44787		58.3262	2.96668
1.16316	-12.6678		1.33322	-11.6632		1.25722	-12.4921		1.11742	-12.3185		58.4584	0.90927		58.8434	6.18518		56.4443	0.44491		58.3429	2.95807
1.16385	-12.6669		1.33401	-11.6632		1.25796	-12.4922		1.11809	-12.3185		58.4751	0.90389		58.8601	6.18257		56.4609	0.44196		58.3596	2.94946
1.16454	-12.6663		1.33481	-11.665		1.25871	-12.4924		1.11875	-12.3198		58.4917	0.89854		58.8767	6.17977		56.4776	0.43903		58.3762	2.94082
1.16524	-12.6637		1.3356	-11.6642		1.25946	-12.4945		1.11942	-12.3201		58.5084	0.89321		58.8934	6.17679		56.4943	0.43612		58.3929	2.93217
1.16593	-12.6634		1.3364	-11.6653		1.26021	-12.496		1.12008	-12.3203		58.5251	0.88792		58.91	6.17363		56.5109	0.43323		58.4096	2.92351
1.16662	-12.6637		1.33719	-11.6671		1.26096	-12.4969		1.12075	-12.3196		58.5417	0.88264		58.9267	6.1703		56.5276	0.43036		58.4262	2.91483
1.16732	-12.6611		1.33798	-11.6683		1.26171	-12.4972		1.12142	-12.3182		58.5584	0.8774		58.9434	6.16678		56.5443	0.4275		58.4429	2.90613
1.16801	-12.6609		1.33878	-11.6683		1.26246	-12.4977		1.12208	-12.3175		58.575	0.87219		58.96	6.16308		56.5609	0.42467		58.4596	2.89743
1.1687	-12.6617		1.33957	-11.6714		1.26321	-12.4979		1.12275	-12.3177		58.5917	0.867		58.9767	6.15921		56.5776	0.42185		58.4762	2.88872
1.16939	-12.6618		1.34037	-11.6722		1.26396	-12.498		1.12341	-12.3176		58.6084	0.86183		58.9934	6.15516		56.5943	0.41905		58.4929	2.87999
1.17009	-12.6631		1.34116	-11.672		1.26471	-12.4986		1.12408	-12.3171		58.625	0.8567		59.01	6.15092		56.6109	0.41626		58.5096	2.87124
1.17078	-12.6621		1.34196	-11.6726		1.26546	-12.4983		1.12475	-12.3183		58.6417	0.85159		59.0267	6.14652		56.6276	0.4135		58.5262	2.86249
1.17147	-12.6622		1.34275	-11.674		1.26621	-12.4984		1.12541	-12.3186		58.6584	0.8465		59.0434	6.14194		56.6443	0.41075		58.5429	2.85372
1.17217	-12.6625		1.34355	-11.675		1.26696	-12.4998		1.12608	-12.317		58.675	0.84144		59.06	6.13718		56.6609	0.40802		58.5596	2.84495
1.17286	-12.6631		1.34434	-11.677		1.2677	-12.501		1.12674	-12.3164		58.6917	0.83641		59.0767	6.13225		56.6776	0.4053		58.5763	2.83616
1.17355	-12.6632		1.34513	-11.6781		1.26845	-12.5021		1.12741	-12.3163		58.7084	0.8314		59.0934	6.12714		56.6943	0.40261		58.5929	2.82737
1.17425	-12.664		1.34593	-11.6798		1.2692	-12.5018		1.12808	-12.3164		58.725	0.82642		59.11	6.12186		56.7109	0.39993		58.6096	2.81856
1.17494	-12.6645		1.34672	-11.6815		1.26995	-12.5012		1.12874	-12.3171		58.7417	0.82147		59.1267	6.1164		56.7276	0.39726		58.6263	2.80974
1.17563	-12.6639		1.34752	-11.681		1.2707	-12.5021		1.12941	-12.3172		58.7584	0.81654		59.1434	6.11078		56.7443	0.39462		58.6429	2.80092
1.17632	-12.6628		1.34831	-11.6825		1.27145	-12.503		1.13007	-12.3163		58.775	0.81164		59.16	6.10498		56.761	0.39199		58.6596	2.79209
1.17702	-12.6631		1.34911	-11.6848		1.2722	-12.5021		1.13074	-12.3149		58.7917	0.80676		59.1767	6.09901		56.7776	0.38938		58.6763	2.78325
1.17771	-12.663		1.3499	-11.6851		1.27295	-12.5012		1.13141	-12.315		58.8084	0.80191		59.1934	6.09287		56.7943	0.38678		58.6929	2.7744
1.1784	-12.6622		1.3507	-11.6852		1.2737	-12.5027		1.13207	-12.3159		58.825	0.79708		59.21	6.08656		56.8109	0.3842		58.7096	2.76554
1.1791	-12.6619		1.35149	-11.6847		1.27445	-12.5044		1.13274	-12.3157		58.8417	0.79228		59.2267	6.08008		56.8276	0.38164		58.7263	2.75668
1.17979	-12.6615		1.35228	-11.6855		1.2752	-12.5068		1.1334	-12.3184		58.8584	0.78751		59.2434	6.07343		56.8443	0.37909		58.7429	2.74781
1.18048	-12.6602		1.35308	-11.6882		1.27595	-12.5088		1.13407	-12.3179		58.875	0.78276		59.26	6.06662		56.861	0.37656		58.7596	2.73894
1.18118	-12.6605		1.35387	-11.6898		1.27669	-12.5085		1.13474	-12.3188		58.8917	0.77803		59.2767	6.05964		56.8776	0.37405		58.7763	2.73005
1.18187	-12.6611		1.35467	-11.6912		1.27744	-12.5082		1.1354	-12.3181		58.9084	0.77333		59.2934	6.05249		56.8943	0.37155		58.7929	2.72117
1.18256	-12.6632		1.35546	-11.6924		1.27819	-12.5081		1.13607	-12.3178		58.925	0.76866		59.31	6.04518		56.911	0.36907		58.8096	2.71228
1.18326	-12.6637		1.35626	-11.6939		1.27894	-12.5076		1.13673	-12.3162		58.9417	0.76401		59.3267	6.0377		56.9276	0.3666		58.8263	2.70338
1.18395	-12.6648		1.35705	-11.6946		1.27969	-12.5066		1.1374	-12.3144		58.9584	0.75938		59.3434	6.03006		56.9443	0.36415		58.8429	2.69448
1.18464	-12.665		1.35785	-11.693		1.28044	-12.5064		1.13807	-12.3154		58.975	0.75478		59.36	6.02226		56.961	0.36172		58.8596	2.68558
1.18533	-12.6657		1.35864	-11.6935		1.28119	-12.5062		1.13873	-12.3165		58.9917	0.7502		59.3767	6.0143		56.9776	0.3593		58.8763	2.67667
1.18603	-12.665		1.35943	-11.6928		1.28194	-12.5058		1.1394	-12.3165		59.0084	0.74565		59.3934	6.00617		56.9943	0.3569		58.8929	2.66775
1.18672	-12.6643		1.36023	-11.6943		1.28269	-12.5064		1.14006	-12.3157		59.0251	0.74113		59.41	5.99789		57.011	0.35451		58.9096	2.65884
1.18741	-12.6642		1.36102	-11.6942		1.28344	-12.5062		1.14073	-12.3152		59.0417	0.73662		59.4267	5.98945		57.0276	0.35214		58.9263	2.64992
1.18811	-12.6637		1.36182	-11.6946		1.28419	-12.5061		1.1414	-12.315		59.0584	0.73215		59.4434	5.98085		57.0443	0.34978		58.9429	2.641
1.1888	-12.6638		1.36261	-11.696		1.28494	-12.5072		1.14206	-12.3147		59.075	0.72769		59.46	5.9721		57.061	0.34744		58.9596	2.63208
1.18949	-12.664		1.36341	-11.6951		1.28569	-12.5082		1.14273	-12.3142		59.0917	0.72326		59.4767	5.96319		57.0776	0.34511		58.9763	2.62316
1.19019	-12.6647		1.3642	-11.6941		1.28643	-12.508		1.14339	-12.3126		59.1084	0.71886		59.4934	5.95412		57.0943	0.3428		58.9929	2.61423
1.19088	-12.666		1.365	-11.694		1.28718	-12.5077		1.14406	-12.3113		59.1251	0.71447		59.51	5.9449		57.111	0.3405		59.0096	2.60531
1.19157	-12.6669		1.36579	-11.6949		1.28793	-12.5094		1.14473	-12.3113		59.1417	0.71012		59.5267	5.93554		57.1276	0.33822		59.0263	2.59638
1.19226	-12.6679		1.36658	-11.6959		1.28868	-12.512		1.14539	-12.3114		59.1584	0.70578		59.5434	5.92601		57.1443	0.33595		59.0429	2.58746
1.19296	-12.6695		1.36738	-11.6963		1.28943	-12.5131		1.14606	-12.31		59.175	0.70147		59.56	5.91634		57.161	0.3337		59.0596	2.57853
1.19365	-12.6704		1.36817	-11.6977		1.29018	-12.5133		1.14672	-12.3096		59.1917	0.69719		59.5767	5.90652		57.1776	0.33146		59.0763	2.5696
1.19434	-12.6703		1.36897	-11.6997		1.29093	-12.5135		1.14739	-12.3098		59.2084	0.69292		59.5934	5.89655		57.1943	0.32924		59.0929	2.56068
1.19504	-12.6715		1.36976	-11.7001		1.29168	-12.5131		1.14806	-12.309		59.2251	0.68868		59.6101	5.88643		57.211	0.32703		59.1096	2.55175
1.19573	-12.6719		1.37056	-11.7005		1.29243	-12.5116		1.14872	-12.3073		59.2417	0.68447		59.6267	5.87617		57.2276	0.32484		59.1262	2.54283
1.19642	-12.6728		1.37135	-11.699		1.29318	-12.511		1.14939	-12.3064		59.2584	0.68027		59.6434	5.86576		57.2443	0.32266		59.1429	2.5339
1.19712	-12.6732		1.37215	-11.6974		1.29393	-12.5111		1.15005	-12.3049		59.2751	0.6761		59.6601	5.85521		57.261	0.32049		59.1596	2.52499
1.19781	-12.6748		1.37294	-11.6973		1.29468	-12.5115		1.15072	-12.3053		59.2917	0.67195		59.6767	5.84451		57.2776	0.31834		59.1762	2.51607
1.1985	-12.6761		1.37373	-11.6992		1.29543	-12.5126		1.15139	-12.3053		59.3084	0.66783		59.6934	5.83368		57.2943	0.3162		59.1929	2.50716
1.1992	-12.6751		1.37453	-11.7005		1.29617	-12.5133		1.15205	-12.3053		59.3251	0.66373		59.7101	5.8227		57.311	0.31407		59.2096	2.49825
1.19989	-12.6749		1.37532	-11.7007		1.29692	-12.513		1.15272	-12.3037		59.3417	0.65965		59.7267	5.81159		57.3276	0.31196		59.2262	2.48933
1.20058	-12.6744		1.37612	-11.7022		1.29767	-12.5139		1.15338	-12.3034		59.3584	0.65559		59.7434	5.80034		57.3443	0.30987		59.2429	2.48043
1.20127	-12.6738		1.37691	-11.7031		1.29842	-12.5161		1.15405	-12.3027		59.3751	0.65156		59.7601	5.78895		57.361	0.30778		59.2596	2.47153
1.20197	-12.6747		1.37771	-11.7036		1.29917	-12.5169		1.15472	-12.3014		59.3917	0.64755		59.7767	5.77743		57.3776	0.30571		59.2762	2.46263
1.20266	-12.6767		1.3785	-11.7054		1.29992	-12.5168		1.15538	-12.301		59.4084	0.64356		59.7934	5.76578		57.3943	0.30366		59.2929	2.45373
1.20335	-12.6778		1.3793	-11.7073		1.30067	-12.5168		1.15605	-12.3013		59.4251	0.6396		59.8101	5.75399		57.411	0.30161		59.3096	2.44484
1.20405	-12.6779		1.38009	-11.7078		1.30142	-12.5173		1.15671	-12.3021		59.4417	0.63565		59.8267	5.74206		57.4276	0.29959		59.3262	2.43596
1.20474	-12.6779		1.38088	-11.7071		1.30217	-12.5181		1.15738	-12.3031		59.4584	0.63173		59.8434	5.73002		57.4443	0.29757		59.3429	2.42708
1.20543	-12.6799		1.38168	-11.7079		1.30292	-12.5184		1.15805	-12.3027		59.4751	0.62783		59.8601	5.71784		57.461	0.29557		59.3596	2.41821
1.20613	-12.6803		1.38247	-11.7109		1.30367	-12.517		1.15871	-12.3024		59.4917	0.62395		59.8767	5.70554		57.4776	0.29358		59.3762	2.40934
1.20682	-12.6807		1.38327	-11.7118		1.30442	-12.5164		1.15938	-12.3023		59.5084	0.62009		59.8934	5.6931		57.4943	0.2916		59.3929	2.40048
1.20751	-12.6817		1.38406	-11.7121		1.30517	-12.5173		1.16004	-12.3027		59.5251	0.61626		59.9101	5.68054		57.511	0.28964		59.4096	2.39163
1.20821	-12.682		1.38486	-11.7111		1.30591	-12.5176		1.16071	-12.3019		59.5417	0.61245		59.9267	5.66787		57.5276	0.28769		59.4262	2.38278
1.2089	-12.682		1.38565	-11.7122		1.30666	-12.516		1.16138	-12.2999		59.5584	0.60865		59.9434	5.65506		57.5443	0.28575		59.4429	2.37394
1.20959	-12.6813		1.38645	-11.7132		1.30741	-12.5152		1.16204	-12.3008		59.5751	0.60489		59.9601	5.64213		57.5609	0.28382		59.4596	2.36511
1.21028	-12.6811		1.38724	-11.7126		1.30816	-12.5154		1.16271	-12.3028		59.5917	0.60114		59.9767	5.6291		57.5776	0.28191		59.4762	2.35628
1.21098	-12.6816		1.38803	-11.7124		1.30891	-12.5156		1.16337	-12.3034		59.6084	0.59741		59.9934	5.61593		57.5943	0.28001		59.4929	2.34746
1.21167	-12.6808		1.38883	-11.7147		1.30966	-12.5166		1.16404	-12.3033		59.6251	0.59371		60.0101	5.60265		57.611	0.27812		59.5095	2.33865
1.21236	-12.681		1.38962	-11.7155		1.31041	-12.5189		1.16471	-12.3038		59.6417	0.59002		60.0267	5.58926		57.6276	0.27624		59.5262	2.32985
1.21306	-12.6812		1.39042	-11.7173		1.31116	-12.519		1.16537	-12.3051		59.6584	0.58636		60.0434	5.57575		57.6443	0.27438		59.5429	2.32105
1.21375	-12.6826		1.39121	-11.7202		1.31191	-12.518		1.16604	-12.3054		59.6751	0.58272		60.0601	5.56213		57.6609	0.27253		59.5595	2.31227
1.21444	-12.6823		1.39201	-11.7228		1.31266	-12.5178		1.1667	-12.3047		59.6917	0.57909		60.0767	5.5484		57.6776	0.27069		59.5762	2.30349
1.21514	-12.6834		1.3928	-11.7235		1.31341	-12.5176		1.16737	-12.3045		59.7084	0.57549		60.0934	5.53455		57.6943	0.26886		59.5929	2.29472
1.21583	-12.684		1.3936	-11.7238		1.31416	-12.5172		1.16804	-12.3046		59.7251	0.57191		60.1101	5.5206		57.7109	0.26705		59.6095	2.28597
1.21652	-12.6851		1.39439	-11.7249		1.31491	-12.517		1.1687	-12.3044		59.7417	0.56835		60.1267	5.50654		57.7276	0.26525		59.6262	2.27722
1.21721	-12.6864		1.39518	-11.7266		1.31565	-12.5169		1.16937	-12.3048		59.7584	0.56481		60.1434	5.49238		57.7443	0.26345		59.6429	2.26847
1.21791	-12.6882		1.39598	-11.728		1.3164	-12.516		1.17003	-12.3055		59.7751	0.56129		60.1601	5.47811		57.7609	0.26168		59.6596	2.25974
1.2186	-12.6873		1.39677	-11.7304		1.31715	-12.5158		1.1707	-12.3068		59.7917	0.55779		60.1767	5.46374		57.7776	0.25991		59.6762	2.25103
1.21929	-12.6872		1.39757	-11.7316		1.3179	-12.5171		1.17137	-12.308		59.8084	0.55431		60.1934	5.44926		57.7943	0.25815		59.6929	2.24232
1.21999	-12.6857		1.39836	-11.7331		1.31865	-12.5169		1.17203	-12.3081		59.8251	0.55086		60.2101	5.43469		57.8109	0.25641		59.7096	2.23362
1.22068	-12.6865		1.39916	-11.735		1.3194	-12.5166		1.1727	-12.3077		59.8417	0.54742		60.2267	5.42002		57.8276	0.25468		59.7262	2.22494
1.22137	-12.6882		1.39995	-11.7352		1.32015	-12.5166		1.17336	-12.3068		59.8584	0.544		60.2434	5.40524		57.8443	0.25295		59.7429	2.21626
1.22207	-12.6877		1.40075	-11.734		1.3209	-12.5156		1.17403	-12.3063		59.8751	0.5406		60.2601	5.39038		57.8609	0.25124		59.7595	2.2076
1.22276	-12.6868		1.40154	-11.7329		1.32165	-12.5156		1.1747	-12.3062		59.8917	0.53722		60.2767	5.37542		57.8776	0.24955		59.7762	2.19895
1.22345	-12.6868		1.40233	-11.7349		1.3224	-12.5161		1.17536	-12.3056		59.9084	0.53386		60.2934	5.36037		57.8943	0.24786		59.7929	2.19031
1.22414	-12.6863		1.40313	-11.7336		1.32315	-12.5154		1.17603	-12.3061		59.925	0.53052		60.3101	5.34522		57.9109	0.24618		59.8096	2.18168
1.22484	-12.686		1.40392	-11.7352		1.3239	-12.5136		1.17669	-12.3067		59.9417	0.5272		60.3267	5.32998		57.9276	0.24452		59.8262	2.17307
1.22553	-12.6866		1.40472	-11.7378		1.32465	-12.5133		1.17736	-12.3072		59.9584	0.5239		60.3434	5.31465		57.9443	0.24286		59.8429	2.16446
1.22622	-12.6871		1.40551	-11.7392		1.32539	-12.514		1.17803	-12.31		59.975	0.52062		60.3601	5.29923		57.9609	0.24122		59.8596	2.15587
1.22692	-12.6864		1.40631	-11.7419		1.32614	-12.5151		1.17869	-12.3107		59.9917	0.51736		60.3767	5.28374		57.9776	0.23959		59.8762	2.1473
1.22761	-12.6856		1.4071	-11.7443		1.32689	-12.5137		1.17936	-12.3081		60.0084	0.51412		60.3934	5.26815		57.9943	0.23797		59.8929	2.13874
1.2283	-12.6856		1.4079	-11.7454		1.32764	-12.513		1.18002	-12.3073		60.025	0.51089		60.4101	5.25249		58.0109	0.23636		59.9096	2.13019
1.229	-12.6857		1.40869	-11.748		1.32839	-12.5117		1.18069	-12.3067		60.0417	0.50768		60.4267	5.23674		58.0276	0.23476		59.9262	2.12165
1.22969	-12.6855		1.40948	-11.7484		1.32914	-12.5109		1.18136	-12.3066		60.0583	0.5045		60.4434	5.22091		58.0442	0.23317		59.9429	2.11313
1.23038	-12.6868		1.41028	-11.7469		1.32989	-12.5121		1.18202	-12.3057		60.075	0.50133		60.4601	5.20501		58.0609	0.23159		59.9596	2.10463
1.23108	-12.6885		1.41107	-11.7476		1.33064	-12.5141		1.18269	-12.3047		60.0917	0.49818		60.4767	5.18902		58.0776	0.23002		59.9762	2.09613
1.23177	-12.6883		1.41187	-11.7467		1.33139	-12.5144		1.18335	-12.3063		60.1084	0.49505		60.4934	5.17296		58.0943	0.22846		59.9929	2.08766
1.23246	-12.688		1.41266	-11.7479		1.33214	-12.5129		1.18402	-12.3065		60.125	0.49194		60.5101	5.15682		58.1109	0.22691		60.0096	2.07919
1.23315	-12.6877		1.41346	-11.7479		1.33289	-12.5129		1.18469	-12.3035		60.1417	0.48884		60.5267	5.14062		58.1276	0.22538		60.0262	2.07074
1.23385	-12.689		1.41425	-11.7481		1.33364	-12.5137		1.18535	-12.302		60.1583	0.48577		60.5434	5.12434		58.1442	0.22385		60.0429	2.06231
1.23454	-12.6904		1.41505	-11.7478		1.33439	-12.5136		1.18602	-12.3023		60.175	0.48271		60.56	5.10799		58.1609	0.22233		60.0596	2.05389
1.23523	-12.6912		1.41584	-11.7489		1.33513	-12.5142		1.18668	-12.3039		60.1917	0.47967		60.5767	5.09157		58.1776	0.22082		60.0763	2.04549
1.23593	-12.6924		1.41663	-11.749		1.33588	-12.5136		1.18735	-12.3029		60.2083	0.47664		60.5934	5.07508		58.1942	0.21933		60.0929	2.0371
1.23662	-12.6941		1.41743	-11.7481		1.33663	-12.5126		1.18802	-12.3015		60.225	0.47364		60.6101	5.05853		58.2109	0.21784		60.1096	2.02873
1.23731	-12.6939		1.41822	-11.7497		1.33738	-12.5129		1.18868	-12.2995		60.2417	0.47065		60.6267	5.04191		58.2276	0.21636		60.1262	2.02037
1.23801	-12.6928		1.41902	-11.7518		1.33813	-12.5131		1.18935	-12.2996		60.2583	0.46768		60.6434	5.02523		58.2443	0.2149		60.1429	2.01203
1.2387	-12.6931		1.41981	-11.7531		1.33888	-12.5131		1.19001	-12.3001		60.275	0.46473		60.66	5.00848		58.2609	0.21344		60.1596	2.00371
1.23939	-12.6949		1.42061	-11.7538		1.33963	-12.5143		1.19068	-12.301		60.2917	0.4618		60.6767	4.99167		58.2776	0.21199		60.1763	1.99541
1.24009	-12.6944		1.4214	-11.7554		1.34038	-12.5161		1.19135	-12.301		60.3083	0.45888		60.6934	4.97481		58.2943	0.21055		60.1929	1.98712
1.24078	-12.6935		1.42219	-11.758		1.34113	-12.5169		1.19201	-12.3009		60.325	0.45598		60.7101	4.95789		58.3109	0.20912		60.2096	1.97884
1.24147	-12.6933		1.42299	-11.7582		1.34188	-12.5178		1.19268	-12.3008		60.3417	0.4531		60.7267	4.94091		58.3276	0.20771		60.2263	1.97059
1.24216	-12.6936		1.42378	-11.7562		1.34263	-12.5191		1.19334	-12.2992		60.3584	0.45024		60.7434	4.92389		58.3443	0.2063		60.2429	1.96235
1.24286	-12.6935		1.42458	-11.7556		1.34338	-12.5198		1.19401	-12.2981		60.375	0.44739		60.76	4.9068		58.3609	0.2049		60.2596	1.95413
1.24355	-12.6939		1.42537	-11.7567		1.34413	-12.5199		1.19468	-12.2968		60.3917	0.44456		60.7767	4.88965		58.3776	0.20351		60.2762	1.94593
1.24424	-12.6947		1.42617	-11.7593		1.34487	-12.52		1.19534	-12.2975		60.4084	0.44174		60.7934	4.87247		58.3943	0.20212		60.2929	1.93774
1.24494	-12.6963		1.42696	-11.7606		1.34562	-12.5208		1.19601	-12.2998		60.425	0.43894		60.81	4.85523		58.4109	0.20075		60.3096	1.92957
1.24563	-12.6969		1.42776	-11.76		1.34637	-12.522		1.19667	-12.3007		60.4417	0.43617		60.8267	4.83795		58.4276	0.19939		60.3263	1.92142
1.24632	-12.6967		1.42855	-11.7617		1.34712	-12.5232		1.19734	-12.3021		60.4584	0.4334		60.8434	4.82061		58.4443	0.19804		60.3429	1.91328
1.24702	-12.6959		1.42935	-11.7641		1.34787	-12.5229		1.19801	-12.3024		60.475	0.43065		60.86	4.80324		58.4609	0.19669		60.3596	1.90517
1.24771	-12.6948		1.43014	-11.7657		1.34862	-12.5207		1.19867	-12.3026		60.4917	0.42792		60.8767	4.78582		58.4776	0.19535		60.3762	1.89707
1.2484	-12.6941		1.43093	-11.7693		1.34937	-12.5187		1.19934	-12.3025		60.5084	0.42521		60.8934	4.76835		58.4943	0.19403		60.3929	1.88899
1.24909	-12.6937		1.43173	-11.7711		1.35012	-12.5174		1.2	-12.3032		60.525	0.42251		60.91	4.75085		58.5109	0.19271		60.4096	1.88094
1.24979	-12.6938		1.43252	-11.7727		1.35087	-12.5176		1.20067	-12.3032		60.5417	0.41983		60.9267	4.7333		58.5276	0.1914		60.4263	1.8729
1.25048	-12.6936		1.43332	-11.7743		1.35162	-12.5178		1.20134	-12.3058		60.5584	0.41717		60.9434	4.71572		58.5443	0.1901		60.4429	1.86487
1.25117	-12.6922		1.43411	-11.7747		1.35237	-12.5164		1.202	-12.3078		60.575	0.41452		60.96	4.6981		58.5609	0.18881		60.4596	1.85687
1.25187	-12.6905		1.43491	-11.7752		1.35312	-12.5158		1.20267	-12.3076		60.5917	0.41188		60.9767	4.68045		58.5776	0.18753		60.4762	1.84889
1.25256	-12.6892		1.4357	-11.7769		1.35387	-12.516		1.20333	-12.3069		60.6084	0.40927		60.9934	4.66275		58.5943	0.18625		60.4929	1.84092
1.25325	-12.6882		1.43649	-11.7795		1.35461	-12.5156		1.204	-12.3087		60.625	0.40667		61.01	4.64503		58.6109	0.18499		60.5096	1.83298
1.25395	-12.6879		1.43729	-11.7798		1.35536	-12.5141		1.20467	-12.31		60.6417	0.40408		61.0267	4.62727		58.6276	0.18373		60.5262	1.82505
1.25464	-12.6878		1.43808	-11.7826		1.35611	-12.5143		1.20533	-12.3106		60.6584	0.40151		61.0434	4.60948		58.6443	0.18248		60.5429	1.81714
1.25533	-12.6895		1.43888	-11.781		1.35686	-12.5151		1.206	-12.3093		60.675	0.39896		61.06	4.59167		58.6609	0.18124		60.5596	1.80925
1.25602	-12.6903		1.43967	-11.7838		1.35761	-12.5152		1.20666	-12.3084		60.6917	0.39642		61.0767	4.57383		58.6776	0.18001		60.5763	1.80139
1.25672	-12.6917		1.44047	-11.7846		1.35836	-12.5146		1.20733	-12.3073		60.7084	0.39389		61.0934	4.55596		58.6943	0.17878		60.5929	1.79354
1.25741	-12.6927		1.44126	-11.7856		1.35911	-12.5133		1.208	-12.3062		60.725	0.39138		61.11	4.53805		58.7109	0.17757		60.6096	1.78571
1.2581	-12.6939		1.44206	-11.7874		1.35986	-12.5127		1.20866	-12.3048		60.7417	0.38889		61.1267	4.52014		58.7276	0.17636		60.6262	1.7779
1.2588	-12.6934		1.44285	-11.7897		1.36061	-12.5126		1.20933	-12.3057		60.7584	0.38641		61.1434	4.50219		58.7443	0.17516		60.6429	1.77011
1.25949	-12.6949		1.44364	-11.7904		1.36136	-12.5121		1.20999	-12.3084		60.775	0.38395		61.16	4.48422		58.7609	0.17397		60.6596	1.76234
1.26018	-12.6954		1.44444	-11.7907		1.36211	-12.512		1.21066	-12.3098		60.7917	0.3815		61.1767	4.46623		58.7776	0.17279		60.6763	1.7546
1.26088	-12.6961		1.44523	-11.7894		1.36286	-12.5129		1.21133	-12.3096		60.8084	0.37907		61.1934	4.44822		58.7943	0.17161		60.6929	1.74687
1.26157	-12.6959		1.44603	-11.7896		1.36361	-12.5129		1.21199	-12.3087		60.825	0.37665		61.21	4.43019		58.8109	0.17044		60.7096	1.73916
1.26226	-12.6957		1.44682	-11.791		1.36435	-12.5125		1.21266	-12.308		60.8417	0.37425		61.2267	4.41216		58.8276	0.16928		60.7263	1.73148
1.26296	-12.695		1.44762	-11.792		1.3651	-12.5118		1.21332	-12.3077		60.8584	0.37186		61.2434	4.39409		58.8443	0.16813		60.7429	1.72381
1.26365	-12.6941		1.44841	-11.7914		1.36585	-12.5108		1.21399	-12.3072		60.875	0.36949		61.26	4.37602		58.8609	0.16699		60.7596	1.71617
1.26434	-12.6933		1.44921	-11.7912		1.3666	-12.5109		1.21466	-12.3075		60.8917	0.36713		61.2767	4.35794		58.8776	0.16585		60.7762	1.70855
1.26503	-12.6929		1.45	-11.7916		1.36735	-12.5123		1.21532	-12.3089		60.9084	0.36478		61.2934	4.33983		58.8943	0.16472		60.7929	1.70094
1.26573	-12.6924		1.45079	-11.7919		1.3681	-12.513		1.21599	-12.3107		60.925	0.36245		61.31	4.32172		58.9109	0.1636		60.8096	1.69337
1.26642	-12.6919		1.45159	-11.7921		1.36885	-12.5135		1.21665	-12.3104		60.9417	0.36014		61.3267	4.30359		58.9276	0.16249		60.8262	1.68581
1.26711	-12.6903		1.45238	-11.7921		1.3696	-12.5152		1.21732	-12.3111		60.9584	0.35784		61.3434	4.28547		58.9443	0.16138		60.8429	1.67827
1.26781	-12.6896		1.45318	-11.7945		1.37035	-12.5144		1.21799	-12.3107		60.975	0.35555		61.36	4.26733		58.9609	0.16029		60.8596	1.67075
1.2685	-12.6914		1.45397	-11.7971		1.3711	-12.5148		1.21865	-12.3106		60.9917	0.35327		61.3767	4.24918		58.9776	0.15919		60.8762	1.66325
1.26919	-12.6905		1.45477	-11.7984		1.37185	-12.5165		1.21932	-12.3095		61.0084	0.35101		61.3934	4.23104		58.9943	0.15811		60.8929	1.65578
1.26989	-12.6901		1.45556	-11.7982		1.3726	-12.5173		1.21998	-12.3085		61.025	0.34877		61.41	4.21288		59.0109	0.15703		60.9096	1.64833
1.27058	-12.6896		1.45636	-11.798		1.37335	-12.5175		1.22065	-12.3079		61.0417	0.34653		61.4267	4.19472		59.0276	0.15597		60.9262	1.6409
1.27127	-12.6905		1.45715	-11.7982		1.37409	-12.5186		1.22132	-12.3075		61.0584	0.34432		61.4434	4.17657		59.0443	0.1549		60.9429	1.63349
1.27197	-12.6896		1.45794	-11.7997		1.37484	-12.5197		1.22198	-12.3089		61.075	0.34211		61.46	4.1584		59.0609	0.15385		60.9596	1.6261
1.27266	-12.6873		1.45874	-11.7987		1.37559	-12.5205		1.22265	-12.3102		61.0917	0.33992		61.4767	4.14024		59.0776	0.1528		60.9763	1.61873
1.27335	-12.6874		1.45953	-11.7987		1.37634	-12.5222		1.22331	-12.3121		61.1084	0.33774		61.4934	4.12209		59.0943	0.15176		60.9929	1.61139
1.27404	-12.6874		1.46033	-11.7977		1.37709	-12.5227		1.22398	-12.3134		61.125	0.33558		61.51	4.10392		59.1109	0.15073		61.0096	1.60407
1.27474	-12.6878		1.46112	-11.7983		1.37784	-12.5226		1.22465	-12.3146		61.1417	0.33343		61.5267	4.08577		59.1276	0.1497		61.0262	1.59677
1.27543	-12.6893		1.46192	-11.7993		1.37859	-12.523		1.22531	-12.3169		61.1584	0.33129		61.5434	4.06762		59.1443	0.14868		61.0429	1.58949
1.27612	-12.6892		1.46271	-11.7992		1.37934	-12.5234		1.22598	-12.3173		61.175	0.32917		61.56	4.04947		59.1609	0.14767		61.0596	1.58223
1.27682	-12.6904		1.46351	-11.7993		1.38009	-12.5232		1.22664	-12.3161		61.1917	0.32705		61.5767	4.03133		59.1776	0.14666		61.0762	1.575
1.27751	-12.6905		1.4643	-11.7995		1.38084	-12.5234		1.22731	-12.3171		61.2084	0.32496		61.5934	4.01319		59.1943	0.14566		61.0929	1.56779
1.2782	-12.69		1.46509	-11.8008		1.38159	-12.5234		1.22798	-12.3187		61.225	0.32287		61.61	3.99507		59.2109	0.14467		61.1096	1.5606
1.2789	-12.6908		1.46589	-11.8009		1.38234	-12.5234		1.22864	-12.3186		61.2417	0.3208		61.6267	3.97696		59.2276	0.14369		61.1262	1.55343
1.27959	-12.6924		1.46668	-11.8019		1.38309	-12.5237		1.22931	-12.3188		61.2584	0.31874		61.6434	3.95885		59.2443	0.14271		61.1429	1.54629
1.28028	-12.6953		1.46748	-11.8031		1.38383	-12.5234		1.22997	-12.319		61.275	0.31669		61.66	3.94075		59.2609	0.14174		61.1596	1.53917
1.28097	-12.696		1.46827	-11.8035		1.38458	-12.5236		1.23064	-12.3188		61.2917	0.31466		61.6767	3.92268		59.2776	0.14077		61.1762	1.53207
1.28167	-12.6964		1.46907	-11.8016		1.38533	-12.524		1.23131	-12.3178		61.3084	0.31264		61.6934	3.90461		59.2943	0.13981		61.1929	1.52499
1.28236	-12.6972		1.46986	-11.8029		1.38608	-12.5237		1.23197	-12.3177		61.325	0.31063		61.71	3.88655		59.3109	0.13886		61.2096	1.51794
1.28305	-12.6979		1.47066	-11.8044		1.38683	-12.5232		1.23264	-12.3154		61.3417	0.30863		61.7267	3.86851		59.3276	0.13791		61.2262	1.5109
1.28375	-12.6995		1.47145	-11.8052		1.38758	-12.5231		1.2333	-12.3151		61.3584	0.30665		61.7434	3.8505		59.3443	0.13697		61.2429	1.5039
1.28444	-12.6999		1.47224	-11.8047		1.38833	-12.5226		1.23397	-12.3136		61.375	0.30468		61.76	3.83249		59.3609	0.13604		61.2596	1.49691
1.28513	-12.7		1.47304	-11.8034		1.38908	-12.524		1.23464	-12.3155		61.3917	0.30272		61.7767	3.8145		59.3776	0.13511		61.2762	1.48995
1.28583	-12.7011		1.47383	-11.8027		1.38983	-12.5242		1.2353	-12.3154		61.4084	0.30077		61.7934	3.79653		59.3942	0.13419		61.2929	1.48301
1.28652	-12.7011		1.47463	-11.8042		1.39058	-12.5243		1.23597	-12.3156		61.425	0.29884		61.81	3.77858		59.4109	0.13328		61.3096	1.47609
1.28721	-12.6997		1.47542	-11.805		1.39133	-12.5236		1.23663	-12.3159		61.4417	0.29691		61.8267	3.76064		59.4276	0.13237		61.3262	1.46919
1.28791	-12.6977		1.47622	-11.806		1.39208	-12.5242		1.2373	-12.3148		61.4584	0.295		61.8434	3.74273		59.4442	0.13147		61.3429	1.46232
1.2886	-12.6979		1.47701	-11.8088		1.39282	-12.5254		1.23797	-12.3157		61.4751	0.2931		61.86	3.72484		59.4609	0.13057		61.3596	1.45547
1.28929	-12.6987		1.47781	-11.8105		1.39357	-12.5255		1.23863	-12.3152		61.4917	0.29122		61.8767	3.70696		59.4776	0.12968		61.3762	1.44865
1.28998	-12.6987		1.4786	-11.8129		1.39432	-12.5246		1.2393	-12.3152		61.5084	0.28934		61.8934	3.68913		59.4942	0.1288		61.3929	1.44184
1.29068	-12.6992		1.47939	-11.8148		1.39507	-12.5246		1.23996	-12.3157		61.525	0.28748		61.91	3.6713		59.5109	0.12792		61.4096	1.43506
1.29137	-12.6975		1.48019	-11.8162		1.39582	-12.5246		1.24063	-12.3153		61.5417	0.28563		61.9267	3.65351		59.5276	0.12705		61.4262	1.4283
1.29206	-12.6949		1.48098	-11.8175		1.39657	-12.5248		1.2413	-12.3151		61.5584	0.28379		61.9434	3.63574		59.5442	0.12618		61.4429	1.42157
1.29276	-12.6936		1.48178	-11.8181		1.39732	-12.5249		1.24196	-12.3148		61.575	0.28196		61.96	3.618		59.5609	0.12532		61.4596	1.41486
1.29345	-12.6919		1.48257	-11.817		1.39807	-12.5258		1.24263	-12.3133		61.5917	0.28014		61.9767	3.60028		59.5776	0.12447		61.4762	1.40817
1.29414	-12.6917		1.48337	-11.8181		1.39882	-12.5261		1.24329	-12.3138		61.6084	0.27833		61.9934	3.5826		59.5942	0.12362		61.4929	1.4015
1.29484	-12.6913		1.48416	-11.8187		1.39957	-12.5256		1.24396	-12.3146		61.625	0.27654		62.01	3.56494		59.6109	0.12278		61.5096	1.39486
1.29553	-12.6907		1.48496	-11.8186		1.40032	-12.5246		1.24463	-12.3142		61.6417	0.27476		62.0267	3.54731		59.6276	0.12194		61.5262	1.38824
1.29622	-12.69		1.48575	-11.8186		1.40107	-12.524		1.24529	-12.3147		61.6584	0.27299		62.0434	3.52972		59.6442	0.12111		61.5429	1.38165
1.29691	-12.6877		1.48654	-11.8186		1.40182	-12.5247		1.24596	-12.3144		61.675	0.27122		62.06	3.51215		59.6609	0.12028		61.5596	1.37507
1.29761	-12.6865		1.48734	-11.8215		1.40256	-12.5252		1.24662	-12.3142		61.6917	0.26947		62.0767	3.49461		59.6776	0.11946		61.5762	1.36852
1.2983	-12.686		1.48813	-11.8243		1.40331	-12.5255		1.24729	-12.3141		61.7084	0.26774		62.0934	3.47711		59.6942	0.11865		61.5929	1.36199
1.29899	-12.6865		1.48893	-11.8248		1.40406	-12.5248		1.24796	-12.3156		61.725	0.26601		62.11	3.45964		59.7109	0.11784		61.6096	1.35549
1.29969	-12.6859		1.48972	-11.8256		1.40481	-12.5259		1.24862	-12.3175		61.7417	0.26429		62.1267	3.4422		59.7276	0.11704		61.6262	1.34901
1.30038	-12.6849		1.49052	-11.8258		1.40556	-12.5289		1.24929	-12.3187		61.7584	0.26259		62.1434	3.4248		59.7442	0.11624		61.6429	1.34255
1.30107	-12.6854		1.49131	-11.8252		1.40631	-12.5297		1.24995	-12.3197		61.775	0.26089		62.16	3.40743		59.7609	0.11545		61.6596	1.33612
1.30177	-12.6853		1.49211	-11.8278		1.40706	-12.5301		1.25062	-12.3196		61.7917	0.25921		62.1767	3.39011		59.7776	0.11466		61.6762	1.32971
1.30246	-12.6847		1.4929	-11.8282		1.40781	-12.5285		1.25129	-12.3192		61.8084	0.25753		62.1934	3.37281		59.7942	0.11388		61.6929	1.32332
1.30315	-12.6862		1.49369	-11.8284		1.40856	-12.5263		1.25195	-12.3197		61.825	0.25587		62.21	3.35555		59.8109	0.1131		61.7096	1.31696
1.30385	-12.6893		1.49449	-11.8303		1.40931	-12.5259		1.25262	-12.3217		61.8417	0.25421		62.2267	3.33834		59.8276	0.11233		61.7262	1.31062
1.30454	-12.6923		1.49528	-11.8301		1.41006	-12.526		1.25328	-12.3239		61.8584	0.25257		62.2434	3.32116		59.8442	0.11156		61.7429	1.3043
1.30523	-12.6919		1.49608	-11.8303		1.41081	-12.5245		1.25395	-12.3258		61.875	0.25094		62.26	3.30401		59.8609	0.1108		61.7595	1.29801
1.30592	-12.6921		1.49687	-11.8318		1.41156	-12.5229		1.25462	-12.3265		61.8917	0.24932		62.2767	3.28691		59.8776	0.11005		61.7762	1.29173
1.30662	-12.694		1.49767	-11.8306		1.4123	-12.5226		1.25528	-12.3265		61.9084	0.24771		62.2934	3.26985		59.8942	0.1093		61.7929	1.28548
1.30731	-12.693		1.49846	-11.8295		1.41305	-12.523		1.25595	-12.3287		61.925	0.2461		62.31	3.25283		59.9109	0.10855		61.8095	1.27926
1.308	-12.6932		1.49926	-11.8288		1.4138	-12.5221		1.25661	-12.3272		61.9417	0.24451		62.3267	3.23585		59.9276	0.10781		61.8262	1.27306
1.3087	-12.693		1.50005	-11.8274		1.41455	-12.5213		1.25728	-12.3271		61.9584	0.24293		62.3434	3.2189		59.9442	0.10708		61.8429	1.26688
1.30939	-12.6922		1.50084	-11.8288		1.4153	-12.5211		1.25795	-12.327		61.975	0.24136		62.36	3.20201		59.9609	0.10635		61.8595	1.26072
1.31008	-12.6928		1.50164	-11.8307		1.41605	-12.5216		1.25861	-12.328		61.9917	0.2398		62.3767	3.18516		59.9776	0.10562		61.8762	1.25459
1.31078	-12.6929		1.50243	-11.8305		1.4168	-12.5223		1.25928	-12.3291		62.0084	0.23825		62.3934	3.16834		59.9943	0.1049		61.8929	1.24848
1.31147	-12.6919		1.50323	-11.8312		1.41755	-12.5239		1.25994	-12.3305		62.025	0.23671		62.41	3.15158		60.0109	0.10418		61.9095	1.24239
1.31216	-12.6913		1.50402	-11.8319		1.4183	-12.5244		1.26061	-12.3315		62.0417	0.23517		62.4267	3.13485		60.0276	0.10347		61.9262	1.23633
1.31285	-12.6911		1.50482	-11.8318		1.41905	-12.5237		1.26128	-12.3319		62.0584	0.23365		62.4434	3.11817		60.0442	0.10277		61.9429	1.23029
1.31355	-12.69		1.50561	-11.8319		1.4198	-12.5233		1.26194	-12.3325		62.075	0.23214		62.46	3.10155		60.0609	0.10207		61.9595	1.22427
1.31424	-12.6906		1.50641	-11.8289		1.42055	-12.5231		1.26261	-12.3344		62.0917	0.23064		62.4767	3.08495		60.0776	0.10137		61.9762	1.21828
1.31493	-12.6913		1.5072	-11.8274		1.4213	-12.5238		1.26327	-12.3356		62.1084	0.22914		62.4933	3.06842		60.0943	0.10068		61.9929	1.2123
1.31563	-12.6911		1.50799	-11.8283		1.42204	-12.5237		1.26394	-12.3356		62.125	0.22766		62.51	3.05192		60.1109	0.09999		62.0095	1.20636
1.31632	-12.6913		1.50879	-11.8293		1.42279	-12.5239		1.26461	-12.3355		62.1417	0.22618		62.5267	3.03547		60.1276	0.09931		62.0262	1.20043
1.31701	-12.6925		1.50958	-11.831		1.42354	-12.5251		1.26527	-12.335		62.1584	0.22472		62.5433	3.01908		60.1442	0.09863		62.0429	1.19453
1.31771	-12.6913		1.51038	-11.8335		1.42429	-12.5233		1.26594	-12.3358		62.175	0.22326		62.56	3.00272		60.1609	0.09796		62.0595	1.18865
1.3184	-12.6908		1.51117	-11.8338		1.42504	-12.5258		1.2666	-12.3358		62.1917	0.22182		62.5767	2.98642		60.1776	0.09729		62.0762	1.18279
1.31909	-12.6926		1.51197	-11.8336		1.42579	-12.5266		1.26727	-12.3363		62.2084	0.22038		62.5934	2.97017		60.1943	0.09663		62.0929	1.17696
1.31979	-12.6937		1.51276	-11.8358		1.42654	-12.5276		1.26794	-12.3351		62.225	0.21895		62.61	2.95396		60.2109	0.09597		62.1095	1.17115
1.32048	-12.6948		1.51356	-11.8381		1.42729	-12.5304		1.2686	-12.3359		62.2417	0.21753		62.6267	2.93781		60.2276	0.09532		62.1262	1.16536
1.32117	-12.6923		1.51435	-11.8401		1.42804	-12.5313		1.26927	-12.3354		62.2584	0.21612		62.6433	2.9217		60.2443	0.09467		62.1429	1.1596
1.32186	-12.6936		1.51514	-11.8394		1.42879	-12.531		1.26993	-12.3349		62.275	0.21472		62.66	2.90565		60.2609	0.09402		62.1596	1.15386
1.32256	-12.6919		1.51594	-11.8395		1.42954	-12.5335		1.2706	-12.334		62.2917	0.21333		62.6767	2.88964		60.2776	0.09338		62.1762	1.14814
1.32325	-12.6912		1.51673	-11.8386		1.43029	-12.535		1.27127	-12.3342		62.3084	0.21195		62.6934	2.87368		60.2943	0.09274		62.1929	1.14244
1.32394	-12.69		1.51753	-11.8392		1.43104	-12.5356		1.27193	-12.3345		62.325	0.21057		62.71	2.85778		60.3109	0.09211		62.2095	1.13677
1.32464	-12.6889		1.51832	-11.8423		1.43178	-12.5342		1.2726	-12.3337		62.3417	0.20921		62.7267	2.84193		60.3276	0.09148		62.2262	1.13112
1.32533	-12.69		1.51912	-11.8447		1.43253	-12.5341		1.27326	-12.3341		62.3584	0.20785		62.7433	2.82613		60.3443	0.09086		62.2429	1.12549
1.32602	-12.6901		1.51991	-11.8448		1.43328	-12.5343		1.27393	-12.3341		62.375	0.2065		62.76	2.81039		60.3609	0.09024		62.2595	1.11989
1.32672	-12.689		1.52071	-11.8478		1.43403	-12.5349		1.2746	-12.335		62.3917	0.20516		62.7767	2.79469		60.3776	0.08962		62.2762	1.11431
1.32741	-12.6886		1.5215	-11.8483		1.43478	-12.5344		1.27526	-12.3357		62.4084	0.20383		62.7933	2.77904		60.3943	0.08901		62.2929	1.10875
1.3281	-12.6904		1.52229	-11.8491		1.43553	-12.5351		1.27593	-12.3379		62.425	0.20251		62.81	2.76345		60.4109	0.08841		62.3095	1.10321
1.32879	-12.6919		1.52309	-11.8522		1.43628	-12.536		1.27659	-12.3373		62.4417	0.20119		62.8267	2.74792		60.4276	0.0878		62.3262	1.0977
1.32949	-12.6921		1.52388	-11.8526		1.43703	-12.5358		1.27726	-12.3361		62.4584	0.19989		62.8434	2.73244		60.4443	0.0872		62.3429	1.09221
1.33018	-12.6938		1.52468	-11.8549		1.43778	-12.537		1.27793	-12.3365		62.475	0.19859		62.86	2.71701		60.4609	0.08661		62.3595	1.08674
1.33087	-12.6948		1.52547	-11.8564		1.43853	-12.5384		1.27859	-12.3366		62.4917	0.1973		62.8767	2.70164		60.4776	0.08602		62.3762	1.0813
1.33157	-12.6955		1.52627	-11.8562		1.43928	-12.5391		1.27926	-12.3358		62.5084	0.19602		62.8934	2.68632		60.4943	0.08543		62.3929	1.07587
1.33226	-12.6959		1.52706	-11.8571		1.44003	-12.5374		1.27992	-12.3356		62.525	0.19475		62.91	2.67106		60.5109	0.08485		62.4095	1.07047
1.33295	-12.6958		1.52786	-11.8566		1.44078	-12.5372		1.28059	-12.3369		62.5417	0.19348		62.9267	2.65585		60.5276	0.08427		62.4262	1.06509
1.33365	-12.6959		1.52865	-11.8553		1.44152	-12.5391		1.28126	-12.337		62.5584	0.19222		62.9434	2.6407		60.5443	0.0837		62.4428	1.05973
1.33434	-12.6965		1.52944	-11.8553		1.44227	-12.539		1.28192	-12.337		62.575	0.19098		62.96	2.62561		60.5609	0.08313		62.4595	1.05439
1.33503	-12.6974		1.53024	-11.8554		1.44302	-12.5373		1.28259	-12.337		62.5917	0.18974		62.9767	2.61056		60.5776	0.08256		62.4762	1.04908
1.33573	-12.696		1.53103	-11.8544		1.44377	-12.5348		1.28325	-12.3374		62.6084	0.1885		62.9934	2.59558		60.5943	0.082		62.4929	1.04379
1.33642	-12.6946		1.53183	-11.8539		1.44452	-12.5343		1.28392	-12.3378		62.625	0.18728		63.01	2.58065		60.6109	0.08144		62.5095	1.03852
1.33711	-12.6926		1.53262	-11.853		1.44527	-12.5336		1.28459	-12.3399		62.6417	0.18606		63.0267	2.56578		60.6276	0.08088		62.5262	1.03327
1.3378	-12.6943		1.53342	-11.855		1.44602	-12.5339		1.28525	-12.3396		62.6584	0.18485		63.0434	2.55096		60.6443	0.08033		62.5429	1.02805
1.3385	-12.6937		1.53421	-11.8543		1.44677	-12.5335		1.28592	-12.3393		62.675	0.18365		63.06	2.5362		60.6609	0.07978		62.5595	1.02285
1.33919	-12.6936		1.53501	-11.855		1.44752	-12.5331		1.28658	-12.3399		62.6917	0.18246		63.0767	2.5215		60.6776	0.07924		62.5762	1.01767
1.33988	-12.6935		1.5358	-11.8586		1.44827	-12.5323		1.28725	-12.3399		62.7084	0.18127		63.0934	2.50686		60.6943	0.0787		62.5929	1.01251
1.34058	-12.6956		1.53659	-11.8576		1.44902	-12.5317		1.28792	-12.3408		62.725	0.1801		63.11	2.49227		60.7109	0.07816		62.6095	1.00737
1.34127	-12.6955		1.53739	-11.8586		1.44977	-12.532		1.28858	-12.3408		62.7417	0.17892		63.1267	2.47774		60.7276	0.07763		62.6262	1.00226
1.34196	-12.6974		1.53818	-11.8593		1.45052	-12.5328		1.28925	-12.3403		62.7584	0.17776		63.1434	2.46328		60.7443	0.0771		62.6429	0.99717
1.34266	-12.6986		1.53898	-11.8593		1.45126	-12.5339		1.28991	-12.3409		62.775	0.17661		63.16	2.44886		60.7609	0.07658		62.6595	0.99209
1.34335	-12.6996		1.53977	-11.858		1.45201	-12.5348		1.29058	-12.3419		62.7917	0.17546		63.1767	2.43451		60.7776	0.07606		62.6762	0.98704
1.34404	-12.7005		1.54057	-11.8585		1.45276	-12.534		1.29125	-12.3415		62.8084	0.17432		63.1934	2.42021		60.7942	0.07554		62.6929	0.98201
1.34473	-12.7008		1.54136	-11.8582		1.45351	-12.5334		1.29191	-12.3434		62.825	0.17318		63.21	2.40597		60.8109	0.07502		62.7095	0.97701
1.34543	-12.7005		1.54216	-11.8582		1.45426	-12.5315		1.29258	-12.3412		62.8417	0.17206		63.2267	2.39179		60.8276	0.07451		62.7262	0.97203
1.34612	-12.6999		1.54295	-11.8584		1.45501	-12.5301		1.29324	-12.3417		62.8584	0.17094		63.2434	2.37767		60.8443	0.074		62.7429	0.96706
1.34681	-12.6991		1.54374	-11.8582		1.45576	-12.5294		1.29391	-12.3413		62.875	0.16983		63.26	2.3636		60.8609	0.0735		62.7595	0.96212
1.34751	-12.6996		1.54454	-11.8607		1.45651	-12.5281		1.29458	-12.3409		62.8917	0.16872		63.2767	2.3496		60.8776	0.073		62.7762	0.9572
1.3482	-12.6998		1.54533	-11.8618		1.45726	-12.5261		1.29524	-12.3409		62.9084	0.16763		63.2934	2.33566		60.8942	0.0725		62.7929	0.9523
1.34889	-12.6998		1.54613	-11.8614		1.45801	-12.5265		1.29591	-12.3407		62.925	0.16654		63.31	2.32177		60.9109	0.07201		62.8095	0.94743
1.34959	-12.6991		1.54692	-11.8616		1.45876	-12.5282		1.29657	-12.3429		62.9417	0.16545		63.3267	2.30794		60.9276	0.07152		62.8262	0.94257
1.35028	-12.6982		1.54772	-11.8612		1.45951	-12.5288		1.29724	-12.3413		62.9584	0.16438		63.3434	2.29418		60.9442	0.07103		62.8429	0.93773
1.35097	-12.6978		1.54851	-11.8616		1.46026	-12.5277		1.29791	-12.3413		62.975	0.16331		63.36	2.28047		60.9609	0.07054		62.8595	0.93292
1.35167	-12.6973		1.54931	-11.8632		1.461	-12.5277		1.29857	-12.3424		62.9917	0.16224		63.3767	2.26682		60.9776	0.07006		62.8762	0.92813
1.35236	-12.6964		1.5501	-11.8634		1.46175	-12.5291		1.29924	-12.3428		63.0084	0.16119		63.3934	2.25323		60.9943	0.06959		62.8929	0.92336
1.35305	-12.6955		1.55089	-11.8641		1.4625	-12.5301		1.2999	-12.343		63.025	0.16014		63.41	2.2397		61.0109	0.06911		62.9096	0.91861
1.35374	-12.695		1.55169	-11.8649		1.46325	-12.5304		1.30057	-12.3441		63.0417	0.1591		63.4267	2.22623		61.0276	0.06864		62.9262	0.91388
1.35444	-12.6937		1.55248	-11.8648		1.464	-12.5302		1.30124	-12.343		63.0584	0.15806		63.4434	2.21282		61.0442	0.06817		62.9429	0.90917
1.35513	-12.693		1.55328	-11.8665		1.46475	-12.5306		1.3019	-12.3453		63.075	0.15703		63.46	2.19947		61.0609	0.06771		62.9596	0.90448
1.35582	-12.6956		1.55407	-11.868		1.4655	-12.5317		1.30257	-12.3462		63.0917	0.15601		63.4767	2.18618		61.0776	0.06725		62.9762	0.89982
1.35652	-12.6973		1.55487	-11.8683		1.46625	-12.532		1.30323	-12.3466		63.1084	0.155		63.4934	2.17295		61.0943	0.06679		62.9929	0.89517
1.35721	-12.6968		1.55566	-11.8695		1.467	-12.5321		1.3039	-12.3489		63.125	0.15399		63.51	2.15978		61.1109	0.06634		63.0096	0.89054
1.3579	-12.6989		1.55646	-11.8684		1.46775	-12.533		1.30457	-12.3502		63.1417	0.15298		63.5267	2.14666		61.1276	0.06588		63.0262	0.88594
1.3586	-12.698		1.55725	-11.869		1.4685	-12.5329		1.30523	-12.3507		63.1584	0.15199		63.5434	2.13361		61.1442	0.06543		63.0429	0.88136
1.35929	-12.6976		1.55804	-11.871		1.46925	-12.5326		1.3059	-12.3529		63.175	0.151		63.56	2.12061		61.1609	0.06499		63.0596	0.8768
1.35998	-12.6991		1.55884	-11.8709		1.47	-12.5324		1.30656	-12.3535		63.1917	0.15002		63.5767	2.10767		61.1776	0.06455		63.0762	0.87226
1.36067	-12.7001		1.55963	-11.8712		1.47074	-12.5323		1.30723	-12.3546		63.2084	0.14904		63.5934	2.09479		61.1942	0.06411		63.0929	0.86773
1.36137	-12.6973		1.56043	-11.8708		1.47149	-12.5331		1.3079	-12.3568		63.225	0.14807		63.61	2.08198		61.2109	0.06367		63.1096	0.86323
1.36206	-12.6983		1.56122	-11.8715		1.47224	-12.5341		1.30856	-12.3554		63.2417	0.14711		63.6267	2.06923		61.2276	0.06324		63.1262	0.85875
1.36275	-12.6965		1.56202	-11.8695		1.47299	-12.5357		1.30923	-12.3553		63.2584	0.14615		63.6434	2.05653		61.2443	0.06281		63.1429	0.85429
1.36345	-12.6969		1.56281	-11.8695		1.47374	-12.5358		1.30989	-12.3559		63.275	0.1452		63.66	2.04389		61.2609	0.06238		63.1596	0.84985
1.36414	-12.6961		1.56361	-11.8707		1.47449	-12.5354		1.31056	-12.3577		63.2917	0.14425		63.6767	2.03131		61.2776	0.06195		63.1762	0.84543
1.36483	-12.6946		1.5644	-11.8717		1.47524	-12.5352		1.31123	-12.3589		63.3083	0.14331		63.6934	2.01879		61.2943	0.06153		63.1929	0.84103
1.36553	-12.693		1.56519	-11.8731		1.47599	-12.5362		1.31189	-12.3608		63.325	0.14238		63.71	2.00634		61.3109	0.06111		63.2096	0.83665
1.36622	-12.6926		1.56599	-11.8758		1.47674	-12.5363		1.31256	-12.3606		63.3417	0.14145		63.7267	1.99394		61.3276	0.0607		63.2262	0.83229
1.36691	-12.694		1.56678	-11.877		1.47749	-12.5369		1.31322	-12.3598		63.3583	0.14053		63.7434	1.9816		61.3443	0.06028		63.2429	0.82795
1.36761	-12.6944		1.56758	-11.8771		1.47824	-12.5371		1.31389	-12.3624		63.375	0.13962		63.76	1.96932		61.3609	0.05987		63.2596	0.82363
1.3683	-12.6953		1.56837	-11.8788		1.47899	-12.5365		1.31456	-12.3639		63.3917	0.13871		63.7767	1.9571		61.3776	0.05947		63.2762	0.81933
1.36899	-12.6972		1.56917	-11.8793		1.47974	-12.5386		1.31522	-12.3624		63.4083	0.1378		63.7934	1.94494		61.3942	0.05906		63.2929	0.81505
1.36968	-12.6984		1.56996	-11.8794		1.48048	-12.5388		1.31589	-12.3615		63.425	0.13691		63.81	1.93284		61.4243	0.05834		63.3096	0.81079
1.37038	-12.6992		1.57076	-11.8796		1.48123	-12.5387		1.31655	-12.362		63.4417	0.13601		63.8267	1.9208		61.4409	0.05794		63.3262	0.80655
1.37107	-12.7002		1.57155	-11.8798		1.48198	-12.5371		1.31722	-12.3618		63.4583	0.13513		63.8434	1.90881		61.4576	0.05755		63.3429	0.80233
1.37176	-12.7006		1.57234	-11.88		1.48273	-12.5376		1.31789	-12.3621		63.475	0.13425		63.8601	1.89689		61.4743	0.05716		63.3596	0.79813
1.37246	-12.7003		1.57314	-11.8807		1.48348	-12.5362		1.31855	-12.3618		63.4917	0.13337		63.8767	1.88503		61.4909	0.05677		63.3762	0.79395
1.37315	-12.6994		1.57393	-11.8798		1.48423	-12.5363		1.31922	-12.362		63.5083	0.1325		63.8934	1.87322		61.5076	0.05638		63.3929	0.78979
1.37384	-12.699		1.57473	-11.8817		1.48498	-12.5366		1.31988	-12.3635		63.525	0.13164		63.91	1.86147		61.5243	0.056		63.4096	0.78564
1.37454	-12.6979		1.57552	-11.883		1.48573	-12.5374		1.32055	-12.3634		63.5417	0.13078		63.9267	1.84979		61.5409	0.05562		63.4262	0.78152
1.37523	-12.6971		1.57632	-11.8823		1.48648	-12.5369		1.32122	-12.3638		63.5583	0.12993		63.9434	1.83816		61.5576	0.05524		63.4429	0.77741
1.37592	-12.6969		1.57711	-11.8832		1.48723	-12.5355		1.32188	-12.365		63.575	0.12908		63.96	1.8266		61.5743	0.05486		63.4596	0.77333
1.37661	-12.6961		1.57791	-11.8841		1.48798	-12.5356		1.32255	-12.3642		63.5917	0.12824		63.9767	1.81508		61.5909	0.05449		63.4762	0.76926
1.37731	-12.6944		1.5787	-11.8852		1.48873	-12.5335		1.32321	-12.3639		63.6083	0.12741		63.9934	1.80364		61.6076	0.05412		63.4929	0.76521
1.378	-12.6966		1.57949	-11.8868		1.48948	-12.533		1.32388	-12.3644		63.625	0.12658		64.01	1.79224		61.6243	0.05375		63.5095	0.76119
[truncated: 33,688 more rows]

## Sheet: Supplementary Figure 4
Supplementary Figure 4a			Supplementary Figure 4b			Supplementary Figure 4c			Supplementary Figure 4d			Supplementary Figure 4e			Supplementary Figure 4f			Supplementary Figure 4g			Supplementary Figure 4h
G12wt-9/A11			G12V-9/A11			G12C-9/A11			G12D-9/A11			G12A-9/A11			G12S-9/A11			G12R-9/A11			G13D-9/A11
Elution volume (mL)	Absorbance at 280 nm (mAU)		Elution volume (mL)	Absorbance at 280 nm (mAU)		Elution volume (mL)	Absorbance at 280 nm (mAU)		Elution volume (mL)	Absorbance at 280 nm (mAU)		Elution volume (mL)	Absorbance at 280 nm (mAU)		Elution volume (mL)	Absorbance at 280 nm (mAU)		Elution volume (mL)	Absorbance at 280 nm (mAU)		Elution volume (mL)	Absorbance at 280 nm (mAU)
0	0.266216		0	-1.09146		0	-1.36965		0	-1.12304		0.001	0.888752		0.001	0.787928		0.001	0.450925		0	-0.0212194
0.001	0.26097		0.001	-1.17535		0.001	-1.45274		0.001	-1.21544		0.001	0.937479		0.001	0.849908		0.001	0.48191		0.001	-0.0187674
0.002	0.257933		0.002	-1.24499		0.002	-1.53133		0.002	-1.28746		0.002	0.984817		0.002	0.9125		0.002	0.513063		0.001	-0.0162911
0.003	0.252912		0.002	-1.31587		0.003	-1.60967		0.002	-1.35897		0.003	1.03395		0.003	0.97407		0.003	0.543886		0.002	-0.013695
0.004	0.248936		0.003	-1.38646		0.003	-1.68716		0.003	-1.43165		0.003	1.08622		0.004	1.03628		0.004	0.572955		0.003	-0.0118026
0.005	0.246329		0.004	-1.4571		0.004	-1.76476		0.004	-1.50397		0.004	1.13812		0.004	1.09744		0.004	0.600809		0.004	-0.00959993
0.005	0.245313		0.005	-1.52791		0.005	-1.84168		0.005	-1.57678		0.005	1.19096		0.005	1.15733		0.005	0.631427		0.004	-0.00749612
0.006	0.242485		0.005	-1.59988		0.006	-1.91802		0.005	-1.6501		0.005	1.24356		0.006	1.21812		0.006	0.663768		0.005	-0.0051348
0.007	0.240249		0.006	-1.6728		0.006	-1.99609		0.006	-1.72409		0.006	1.29574		0.007	1.27631		0.007	0.695417		0.006	-0.00262501
0.008	0.239278		0.007	-1.74618		0.007	-2.07431		0.007	-1.79913		0.007	1.3475		0.007	1.32067		0.007	0.725173		0.006	-0.000855272
0.009	0.238109		0.008	-1.79014		0.008	-2.1528		0.008	-1.83741		0.007	1.39884		0.008	1.33543		0.008	0.731745		0.007	0.000198485
0.01	0.235833		0.008	-1.78796		0.009	-2.16584		0.008	-1.83621		0.008	1.44544		0.009	1.34967		0.009	0.738132		0.008	0.00296383
0.01	0.23191		0.009	-1.78799		0.009	-2.16463		0.009	-1.83516		0.009	1.46443		0.01	1.36331		0.01	0.744304		0.008	0.00923169
0.011	0.229575		0.01	-1.78754		0.01	-2.16293		0.01	-1.83384		0.009	1.46867		0.011	1.3754		0.01	0.748976		0.009	0.0154307
0.012	0.227625		0.011	-1.78627		0.011	-2.16104		0.011	-1.83182		0.01	1.46993		0.011	1.38766		0.011	0.756115		0.01	0.0212669
0.013	0.224507		0.011	-1.78548		0.012	-2.15896		0.011	-1.82993		0.011	1.4703		0.012	1.39958		0.012	0.762349		0.01	0.0271225
0.014	0.222145		0.012	-1.78528		0.012	-2.15691		0.012	-1.82804		0.011	1.47001		0.013	1.41242		0.013	0.767548		0.011	0.032803
0.015	0.220707		0.013	-1.78531		0.013	-2.15377		0.013	-1.82577		0.012	1.4687		0.014	1.42501		0.013	0.774006		0.012	0.0386061
0.015	0.217797		0.014	-1.78604		0.014	-2.15033		0.014	-1.82786		0.013	1.46846		0.014	1.42835		0.014	0.780225		0.013	0.0447141
0.016	0.216274		0.014	-1.78894		0.015	-2.14761		0.014	-1.83328		0.013	1.47025		0.015	1.41457		0.015	0.782825		0.013	0.0490837
0.017	0.215086		0.015	-1.79313		0.015	-2.14796		0.015	-1.83842		0.014	1.47292		0.016	1.4009		0.016	0.783917		0.014	0.0509297
0.018	0.212352		0.016	-1.7982		0.016	-2.14963		0.016	-1.84423		0.015	1.47695		0.017	1.38678		0.016	0.782096		0.015	0.0509946
0.019	0.209267		0.017	-1.80423		0.017	-2.15159		0.017	-1.84993		0.015	1.47405		0.017	1.37212		0.017	0.7834		0.015	0.0500872
0.02	0.206855		0.017	-1.81004		0.018	-2.15301		0.017	-1.85626		0.016	1.46555		0.018	1.35718		0.018	0.782683		0.016	0.0485698
0.02	0.20416		0.018	-1.81522		0.018	-2.15366		0.018	-1.86318		0.017	1.45341		0.019	1.34237		0.019	0.781857		0.017	0.0489668
0.021	0.202055		0.019	-1.82017		0.019	-2.15511		0.019	-1.86948		0.017	1.43948		0.02	1.32707		0.019	0.780554		0.017	0.0482876
0.022	0.199211		0.02	-1.8265		0.02	-2.15631		0.02	-1.8749		0.018	1.42849		0.02	1.31211		0.02	0.78024		0.018	0.0471287
0.023	0.19513		0.02	-1.83232		0.021	-2.15928		0.02	-1.88078		0.019	1.41922		0.021	1.29699		0.021	0.779324		0.019	0.0457997
0.024	0.192218		0.021	-1.83762		0.021	-2.16137		0.021	-1.88541		0.019	1.40921		0.022	1.28219		0.022	0.777795		0.02	0.0444129
0.025	0.188808		0.022	-1.84317		0.022	-2.16439		0.022	-1.89013		0.02	1.39802		0.023	1.26618		0.022	0.774928		0.02	0.044077
0.025	0.185714		0.023	-1.8489		0.023	-2.16565		0.023	-1.89623		0.021	1.3879		0.024	1.25029		0.023	0.772324		0.021	0.0434457
0.026	0.18195		0.023	-1.8548		0.024	-2.16862		0.023	-1.90203		0.021	1.37621		0.024	1.23565		0.024	0.770179		0.022	0.0419902
0.027	0.180149		0.024	-1.86026		0.025	-2.17276		0.024	-1.90805		0.022	1.36428		0.025	1.22155		0.025	0.766042		0.022	0.0402758
0.028	0.176969		0.025	-1.86458		0.025	-2.17683		0.025	-1.91382		0.023	1.3536		0.026	1.21058		0.025	0.763203		0.023	0.0382733
0.029	0.173723		0.026	-1.86843		0.026	-2.18138		0.026	-1.91825		0.023	1.34386		0.027	1.20115		0.026	0.762699		0.024	0.0371188
0.03	0.169759		0.026	-1.87227		0.027	-2.18635		0.026	-1.92218		0.024	1.33284		0.027	1.19274		0.027	0.760558		0.024	0.0353457
0.03	0.167193		0.027	-1.87672		0.028	-2.18932		0.027	-1.92574		0.025	1.32289		0.028	1.18615		0.028	0.758627		0.025	0.0334078
0.031	0.16596		0.028	-1.88079		0.028	-2.19185		0.028	-1.92916		0.025	1.3128		0.029	1.17911		0.028	0.756993		0.026	0.0317557
0.032	0.164604		0.029	-1.88399		0.029	-2.19399		0.029	-1.93352		0.026	1.30228		0.03	1.17451		0.029	0.758479		0.027	0.0286285
0.033	0.162634		0.029	-1.88917		0.03	-2.19612		0.029	-1.93861		0.027	1.29163		0.03	1.16945		0.03	0.754854		0.027	0.0256973
0.034	0.161317		0.03	-1.89324		0.031	-2.19888		0.03	-1.94324		0.027	1.28184		0.031	1.1655		0.031	0.753791		0.028	0.0217808
0.035	0.159701		0.031	-1.89797		0.031	-2.20178		0.031	-1.94817		0.028	1.27313		0.032	1.16022		0.031	0.752378		0.029	0.018424
0.035	0.157842		0.032	-1.90224		0.032	-2.20561		0.032	-1.9533		0.029	1.26844		0.033	1.15321		0.032	0.749523		0.029	0.0152973
0.036	0.157176		0.032	-1.9064		0.033	-2.20899		0.032	-1.95689		0.029	1.26645		0.033	1.14631		0.033	0.747768		0.03	0.0116171
0.037	0.156997		0.033	-1.91103		0.034	-2.21104		0.033	-1.96071		0.03	1.26715		0.034	1.1418		0.034	0.745895		0.031	0.00834932
0.038	0.15592		0.034	-1.91549		0.034	-2.21369		0.034	-1.96441		0.031	1.2714		0.035	1.13599		0.034	0.744532		0.031	0.0046536
0.039	0.156158		0.035	-1.92088		0.035	-2.21824		0.035	-1.96787		0.031	1.27623		0.036	1.13041		0.035	0.741085		0.032	0.000181251
0.04	0.155263		0.035	-1.92444		0.036	-2.22179		0.035	-1.97216		0.032	1.28269		0.037	1.12412		0.036	0.737992		0.033	-0.00409769
0.04	0.153978		0.036	-1.92878		0.037	-2.22557		0.036	-1.97576		0.033	1.28968		0.037	1.12043		0.037	0.734563		0.034	-0.00770814
0.041	0.152786		0.037	-1.93248		0.037	-2.22787		0.037	-1.9794		0.033	1.29578		0.038	1.11515		0.037	0.733123		0.034	-0.0121609
0.042	0.151176		0.038	-1.93613		0.038	-2.22929		0.038	-1.98366		0.034	1.29926		0.039	1.11141		0.038	0.731753		0.035	-0.0160116
0.043	0.150644		0.038	-1.93906		0.039	-2.23262		0.038	-1.98647		0.035	1.3018		0.04	1.1068		0.039	0.729873		0.036	-0.0191709
0.044	0.150007		0.039	-1.94181		0.04	-2.23609		0.039	-1.98939		0.035	1.30273		0.04	1.10248		0.04	0.729119		0.036	-0.022941
0.045	0.148315		0.04	-1.94442		0.04	-2.23881		0.04	-1.99307		0.036	1.30218		0.041	1.09735		0.04	0.72766		0.037	-0.0270001
0.045	0.146687		0.041	-1.94765		0.041	-2.24082		0.041	-1.99644		0.037	1.30073		0.042	1.09276		0.041	0.727192		0.038	-0.0306832
0.046	0.144473		0.041	-1.95065		0.042	-2.24274		0.041	-1.99952		0.037	1.29931		0.043	1.08935		0.042	0.727551		0.038	-0.0339829
0.047	0.143372		0.042	-1.95232		0.043	-2.24535		0.042	-2.00254		0.038	1.29989		0.043	1.08673		0.043	0.726027		0.039	-0.0370345
0.048	0.141545		0.043	-1.95533		0.043	-2.2473		0.043	-2.00374		0.039	1.29765		0.044	1.08305		0.043	0.726656		0.04	-0.0394573
0.049	0.138939		0.044	-1.95716		0.044	-2.24991		0.044	-2.00502		0.039	1.29448		0.045	1.07897		0.044	0.727625		0.041	-0.0421735
0.05	0.136272		0.044	-1.95826		0.045	-2.24994		0.044	-2.0064		0.04	1.29164		0.046	1.077		0.045	0.727292		0.041	-0.044548
0.05	0.135362		0.045	-1.95971		0.046	-2.25085		0.045	-2.00728		0.041	1.28988		0.047	1.07504		0.046	0.726252		0.042	-0.0457009
0.051	0.134324		0.046	-1.96069		0.046	-2.25087		0.046	-2.00827		0.041	1.28602		0.047	1.07319		0.046	0.726137		0.043	-0.0470938
0.052	0.13159		0.047	-1.96114		0.047	-2.25088		0.047	-2.00884		0.042	1.28425		0.048	1.07137		0.047	0.725607		0.043	-0.0507214
0.053	0.130057		0.047	-1.96324		0.048	-2.252		0.047	-2.00955		0.043	1.2817		0.049	1.0695		0.048	0.723266		0.044	-0.0519102
0.054	0.128237		0.048	-1.96431		0.049	-2.25352		0.048	-2.01024		0.043	1.27847		0.05	1.06721		0.049	0.723936		0.045	-0.0525617
0.055	0.126247		0.049	-1.96604		0.049	-2.25464		0.049	-2.01076		0.044	1.27631		0.05	1.0649		0.049	0.723132		0.045	-0.0521042
0.055	0.12497		0.05	-1.96629		0.05	-2.25531		0.05	-2.0109		0.045	1.27361		0.051	1.06194		0.05	0.724563		0.046	-0.0510616
0.056	0.122466		0.05	-1.96656		0.051	-2.25536		0.05	-2.01083		0.045	1.27104		0.052	1.06173		0.051	0.724417		0.047	-0.051656
0.057	0.119301		0.051	-1.96739		0.052	-2.2551		0.051	-2.0115		0.046	1.26879		0.053	1.06053		0.052	0.72347		0.048	-0.0526324
0.058	0.116173		0.052	-1.96869		0.052	-2.25497		0.052	-2.01334		0.047	1.26677		0.053	1.05888		0.052	0.723811		0.048	-0.0523865
0.059	0.114163		0.053	-1.96945		0.053	-2.25479		0.053	-2.01461		0.047	1.26467		0.054	1.05756		0.053	0.723016		0.049	-0.0530863
0.059	0.11179		0.053	-1.9697		0.054	-2.25542		0.053	-2.0159		0.048	1.26186		0.055	1.05662		0.054	0.724747		0.05	-0.0538263
0.06	0.109343		0.054	-1.96886		0.055	-2.25774		0.054	-2.01625		0.049	1.25883		0.056	1.05601		0.055	0.724613		0.05	-0.0547684
0.061	0.106155		0.055	-1.96836		0.055	-2.25892		0.055	-2.01608		0.049	1.25541		0.056	1.0546		0.055	0.725474		0.051	-0.0560511
0.062	0.103731		0.056	-1.96854		0.056	-2.25958		0.056	-2.01667		0.05	1.25254		0.057	1.05356		0.056	0.724661		0.052	-0.0559728
0.063	0.102465		0.056	-1.96962		0.057	-2.26024		0.056	-2.01649		0.051	1.25134		0.058	1.05228		0.057	0.72458		0.052	-0.055107
0.064	0.099894		0.057	-1.96993		0.058	-2.26042		0.057	-2.01633		0.051	1.24974		0.059	1.05205		0.058	0.723731		0.053	-0.0545853
0.064	0.097468		0.058	-1.96982		0.058	-2.26067		0.058	-2.01752		0.052	1.24913		0.06	1.05101		0.058	0.722911		0.054	-0.054547
0.065	0.0955101		0.059	-1.96903		0.059	-2.26184		0.059	-2.01808		0.053	1.24758		0.06	1.04995		0.059	0.722953		0.055	-0.0532552
0.066	0.0942075		0.059	-1.96795		0.06	-2.26141		0.059	-2.0179		0.053	1.24556		0.061	1.04911		0.06	0.722788		0.055	-0.052297
0.067	0.0933945		0.06	-1.96798		0.061	-2.26167		0.06	-2.0169		0.054	1.24416		0.062	1.04699		0.061	0.722094		0.056	-0.0527211
0.068	0.0914562		0.061	-1.96832		0.061	-2.26254		0.061	-2.01651		0.055	1.2428		0.063	1.04484		0.061	0.72245		0.057	-0.0517416
0.069	0.088981		0.062	-1.96785		0.062	-2.26247		0.062	-2.01703		0.055	1.24094		0.063	1.04323		0.062	0.722639		0.057	-0.0515755
0.069	0.0870516		0.062	-1.9688		0.063	-2.26279		0.062	-2.01706		0.056	1.23927		0.064	1.04272		0.063	0.722644		0.058	-0.0510048
0.07	0.08538		0.063	-1.96864		0.064	-2.26351		0.063	-2.01695		0.057	1.23794		0.065	1.04096		0.064	0.7226		0.059	-0.051728
0.071	0.0821063		0.064	-1.96728		0.064	-2.26352		0.064	-2.01694		0.057	1.23648		0.066	1.03902		0.064	0.722959		0.059	-0.0526833
0.072	0.080101		0.065	-1.9686		0.065	-2.26299		0.065	-2.01663		0.058	1.23426		0.066	1.03808		0.065	0.721935		0.06	-0.0527079
0.073	0.0785308		0.065	-1.96802		0.066	-2.26335		0.065	-2.01756		0.059	1.23196		0.067	1.03724		0.066	0.720535		0.061	-0.0525218
0.074	0.0768809		0.066	-1.96689		0.067	-2.26319		0.066	-2.01821		0.059	1.23042		0.068	1.03722		0.067	0.720324		0.062	-0.0520163
0.074	0.07514		0.067	-1.9667		0.067	-2.26471		0.067	-2.01807		0.06	1.2292		0.069	1.03782		0.067	0.720415		0.062	-0.0524756
0.075	0.0739025		0.068	-1.96652		0.068	-2.26463		0.068	-2.01878		0.061	1.22676		0.069	1.03639		0.068	0.720755		0.063	-0.0526284
0.076	0.0717331		0.068	-1.96627		0.069	-2.26404		0.068	-2.01951		0.061	1.22495		0.07	1.03559		0.069	0.719967		0.064	-0.0534375
0.077	0.070873		0.069	-1.9661		0.07	-2.26322		0.069	-2.02074		0.062	1.22408		0.071	1.03415		0.07	0.720829		0.064	-0.0544693
0.078	0.0698492		0.07	-1.96575		0.07	-2.26292		0.07	-2.02083		0.063	1.22257		0.072	1.03321		0.07	0.720177		0.065	-0.0540914
0.079	0.0685209		0.071	-1.96553		0.071	-2.26293		0.071	-2.01985		0.063	1.22055		0.073	1.03011		0.071	0.719311		0.066	-0.0550821
0.079	0.0666627		0.071	-1.96472		0.072	-2.26313		0.071	-2.0197		0.064	1.21945		0.073	1.02913		0.072	0.719377		0.066	-0.0557456
0.08	0.0644825		0.072	-1.96498		0.073	-2.26363		0.072	-2.01992		0.065	1.21806		0.074	1.02789		0.073	0.718605		0.067	-0.0556203
0.081	0.0630655		0.073	-1.96592		0.073	-2.26406		0.073	-2.01979		0.065	1.21697		0.075	1.02696		0.073	0.718587		0.068	-0.0550736
0.082	0.0633393		0.074	-1.96531		0.074	-2.26398		0.074	-2.01912		0.066	1.21647		0.076	1.02571		0.074	0.718661		0.069	-0.0540995
0.083	0.062521		0.074	-1.96546		0.075	-2.26515		0.074	-2.01855		0.067	1.21572		0.076	1.02545		0.075	0.718336		0.069	-0.0541984
0.084	0.0607565		0.075	-1.96524		0.076	-2.26397		0.075	-2.0194		0.067	1.21325		0.077	1.02417		0.076	0.717396		0.07	-0.0539046
0.084	0.0597343		0.076	-1.96574		0.076	-2.26408		0.076	-2.0209		0.068	1.2128		0.078	1.02242		0.076	0.717077		0.071	-0.0546393
0.085	0.0586934		0.077	-1.96639		0.077	-2.26505		0.077	-2.02036		0.069	1.21128		0.079	1.02106		0.077	0.717516		0.071	-0.0550969
0.086	0.0570843		0.077	-1.96755		0.078	-2.26516		0.077	-2.01993		0.069	1.21002		0.079	1.02146		0.078	0.717796		0.072	-0.0556091
0.087	0.0551087		0.078	-1.96791		0.079	-2.26542		0.078	-2.02052		0.07	1.20916		0.08	1.0218		0.079	0.717898		0.073	-0.0559628
0.088	0.0529658		0.079	-1.96843		0.079	-2.26603		0.079	-2.02095		0.071	1.20811		0.081	1.02214		0.079	0.717723		0.073	-0.0566161
0.089	0.0512235		0.08	-1.96892		0.08	-2.26637		0.08	-2.02097		0.071	1.2061		0.082	1.02192		0.08	0.718323		0.074	-0.0564532
0.089	0.0497828		0.08	-1.96831		0.081	-2.26607		0.08	-2.02182		0.072	1.20387		0.083	1.02169		0.081	0.717417		0.075	-0.0561252
0.09	0.0493183		0.081	-1.96748		0.082	-2.26542		0.081	-2.02304		0.073	1.20261		0.083	1.02081		0.082	0.716454		0.076	-0.0555985
0.091	0.048241		0.082	-1.96897		0.082	-2.26567		0.082	-2.02347		0.073	1.20158		0.084	1.01948		0.082	0.715711		0.076	-0.0560278
0.092	0.046882		0.083	-1.97081		0.083	-2.26579		0.083	-2.02306		0.074	1.1993		0.085	1.01913		0.083	0.714376		0.077	-0.0565876
0.093	0.0452585		0.083	-1.96944		0.084	-2.26588		0.083	-2.02345		0.075	1.19948		0.086	1.01714		0.084	0.714139		0.078	-0.0555044
0.094	0.043661		0.084	-1.96952		0.085	-2.26503		0.084	-2.02429		0.075	1.1988		0.086	1.01534		0.085	0.71511		0.078	-0.0543679
0.094	0.042361		0.085	-1.97084		0.085	-2.26561		0.085	-2.02435		0.076	1.19813		0.087	1.01346		0.085	0.715355		0.079	-0.054702
0.095	0.040544		0.086	-1.97195		0.086	-2.26588		0.086	-2.02428		0.077	1.19779		0.088	1.01077		0.086	0.714183		0.08	-0.0553843
0.096	0.0384295		0.086	-1.97196		0.087	-2.26628		0.086	-2.0242		0.077	1.19772		0.089	1.01034		0.087	0.711585		0.08	-0.0554876
0.097	0.037508		0.087	-1.97386		0.088	-2.26637		0.087	-2.02391		0.078	1.19632		0.089	1.01022		0.088	0.710306		0.081	-0.0564659
0.098	0.0374145		0.088	-1.97497		0.088	-2.2662		0.088	-2.02301		0.079	1.19586		0.09	1.00847		0.088	0.709615		0.082	-0.0560824
0.099	0.0361641		0.089	-1.97508		0.089	-2.26673		0.089	-2.02335		0.079	1.19569		0.091	1.00736		0.089	0.709894		0.083	-0.0553726
0.099	0.0345296		0.089	-1.97569		0.09	-2.26685		0.089	-2.0236		0.08	1.19512		0.092	1.00632		0.09	0.708338		0.083	-0.0548696
0.1	0.0328471		0.09	-1.97807		0.091	-2.26835		0.09	-2.02326		0.081	1.19376		0.092	1.0055		0.091	0.708238		0.084	-0.0546275
0.101	0.0317974		0.091	-1.97863		0.091	-2.26956		0.091	-2.02356		0.081	1.19415		0.093	1.00483		0.091	0.707513		0.085	-0.0533461
0.102	0.0312649		0.092	-1.97914		0.092	-2.26941		0.092	-2.02414		0.082	1.19393		0.094	1.0052		0.092	0.707667		0.085	-0.0532029
0.103	0.0305306		0.092	-1.98114		0.093	-2.26969		0.092	-2.02551		0.083	1.19313		0.095	1.00569		0.093	0.707585		0.086	-0.0526611
0.104	0.0294075		0.093	-1.98147		0.094	-2.27026		0.093	-2.02685		0.083	1.19219		0.096	1.00595		0.094	0.708079		0.087	-0.0530387
0.104	0.0275167		0.094	-1.98182		0.094	-2.27029		0.094	-2.02754		0.084	1.19172		0.096	1.00622		0.094	0.708647		0.087	-0.052423
0.105	0.025738		0.095	-1.98196		0.095	-2.26999		0.095	-2.02709		0.085	1.19233		0.097	1.00609		0.095	0.710263		0.088	-0.052476
0.106	0.0246932		0.095	-1.98225		0.096	-2.27066		0.095	-2.02766		0.085	1.19185		0.098	1.00522		0.096	0.709581		0.089	-0.0517368
0.107	0.0240954		0.096	-1.98233		0.097	-2.27194		0.096	-2.02777		0.086	1.19196		0.099	1.00376		0.097	0.708248		0.09	-0.051151
0.108	0.0240004		0.097	-1.98407		0.097	-2.27171		0.097	-2.02896		0.087	1.19182		0.099	1.0031		0.097	0.707311		0.09	-0.0519051
0.109	0.023698		0.098	-1.98342		0.098	-2.27081		0.098	-2.02934		0.087	1.19045		0.1	1.00451		0.098	0.707735		0.091	-0.0508728
0.109	0.022948		0.098	-1.98349		0.099	-2.27087		0.098	-2.02955		0.088	1.19098		0.101	1.00392		0.099	0.707122		0.092	-0.0498241
0.11	0.0223317		0.099	-1.98512		0.1	-2.27263		0.099	-2.02875		0.089	1.19034		0.102	1.00484		0.1	0.707216		0.092	-0.0501697
0.111	0.0219688		0.1	-1.9861		0.1	-2.27175		0.1	-2.02686		0.089	1.19055		0.102	1.00441		0.1	0.70727		0.093	-0.0510719
0.112	0.0222704		0.101	-1.98469		0.101	-2.27135		0.101	-2.02613		0.09	1.191		0.103	1.0052		0.101	0.708564		0.094	-0.0510273
0.113	0.0223714		0.101	-1.9837		0.102	-2.27122		0.101	-2.02769		0.091	1.19076		0.104	1.00628		0.102	0.709642		0.094	-0.0496827
0.114	0.0230691		0.102	-1.98419		0.103	-2.27088		0.102	-2.02845		0.091	1.19091		0.105	1.00719		0.103	0.710078		0.095	-0.0498665
0.114	0.0231814		0.103	-1.98534		0.103	-2.27098		0.103	-2.02751		0.092	1.19111		0.105	1.00939		0.103	0.710357		0.096	-0.0507277
0.115	0.020955		0.104	-1.98447		0.104	-2.27169		0.104	-2.02651		0.093	1.19191		0.106	1.00917		0.104	0.70997		0.097	-0.0506943
0.116	0.0190529		0.104	-1.98405		0.105	-2.27248		0.104	-2.02755		0.093	1.19205		0.107	1.01113		0.105	0.709919		0.097	-0.0496159
0.117	0.0182774		0.105	-1.98452		0.106	-2.27317		0.105	-2.02846		0.094	1.19087		0.108	1.01056		0.106	0.712384		0.098	-0.0495624
0.118	0.0167005		0.106	-1.98375		0.106	-2.27273		0.106	-2.03011		0.095	1.19154		0.109	1.01066		0.106	0.713301		0.099	-0.0485585
0.119	0.0148795		0.107	-1.98416		0.107	-2.27299		0.107	-2.03149		0.095	1.19044		0.109	1.01157		0.107	0.712541		0.099	-0.0481615
0.119	0.0137383		0.107	-1.98488		0.108	-2.27198		0.107	-2.03221		0.096	1.18956		0.11	1.01225		0.108	0.711934		0.1	-0.0476004
0.12	0.0127692		0.108	-1.98558		0.109	-2.27264		0.108	-2.03322		0.097	1.18909		0.111	1.01351		0.109	0.713018		0.101	-0.046903
0.121	0.0119869		0.109	-1.98569		0.109	-2.27247		0.109	-2.03408		0.097	1.1888		0.112	1.01346		0.109	0.712458		0.101	-0.0463457
0.122	0.0110178		0.11	-1.98553		0.11	-2.27209		0.11	-2.03377		0.098	1.18821		0.112	1.0144		0.11	0.713244		0.102	-0.0469217
0.123	0.0107192		0.11	-1.98585		0.111	-2.27213		0.11	-2.03323		0.099	1.18683		0.113	1.01484		0.111	0.713166		0.103	-0.046359
0.124	0.0105044		0.111	-1.98543		0.112	-2.27234		0.111	-2.03195		0.099	1.18649		0.114	1.01482		0.111	0.711874		0.104	-0.046596
0.124	0.0105101		0.112	-1.9856		0.112	-2.27284		0.112	-2.03009		0.1	1.18567		0.115	1.01527		0.112	0.711702		0.104	-0.0461683
0.125	0.0112715		0.113	-1.98377		0.113	-2.2739		0.113	-2.02898		0.101	1.18375		0.115	1.0156		0.113	0.712012		0.105	-0.0471058
0.126	0.0110695		0.113	-1.98316		0.114	-2.27437		0.113	-2.02871		0.101	1.18409		0.116	1.0165		0.114	0.712465		0.106	-0.0459517
0.127	0.0100256		0.114	-1.98404		0.115	-2.2737		0.114	-2.02843		0.102	1.18292		0.117	1.0185		0.114	0.713382		0.106	-0.0447896
0.128	0.00755822		0.115	-1.98463		0.116	-2.27322		0.115	-2.02789		0.103	1.18223		0.118	1.01893		0.115	0.714506		0.107	-0.0450248
0.129	0.00459667		0.116	-1.98484		0.116	-2.27342		0.116	-2.02709		0.103	1.1819		0.119	1.01851		0.116	0.715398		0.108	-0.0445455
0.129	0.00325446		0.116	-1.98632		0.117	-2.27319		0.116	-2.0275		0.104	1.18177		0.119	1.01838		0.117	0.715437		0.108	-0.0453127
0.13	0.00293459		0.117	-1.98631		0.118	-2.27393		0.117	-2.02736		0.105	1.1824		0.12	1.0203		0.117	0.715679		0.109	-0.0467334
0.131	0.00226977		0.118	-1.98487		0.119	-2.27429		0.118	-2.02817		0.105	1.18188		0.121	1.01941		0.118	0.717007		0.11	-0.0458056
0.132	0.00144857		0.119	-1.98397		0.119	-2.27394		0.119	-2.02963		0.106	1.18076		0.122	1.0191		0.119	0.716082		0.11	-0.0457163
0.133	0.000451952		0.119	-1.98449		0.12	-2.2737		0.119	-2.03047		0.107	1.17936		0.122	1.01999		0.12	0.715087		0.111	-0.046122
0.134	-0.000231451		0.12	-1.9857		0.121	-2.27114		0.12	-2.02979		0.107	1.17825		0.123	1.02128		0.12	0.714952		0.112	-0.0470125
0.134	-0.00133595		0.121	-1.98664		0.122	-2.27159		0.121	-2.02867		0.108	1.1786		0.124	1.02173		0.121	0.715629		0.113	-0.0470681
0.135	-0.00265584		0.121	-1.98705		0.122	-2.27136		0.122	-2.02866		0.109	1.17884		0.125	1.02169		0.122	0.714975		0.113	-0.045685
0.136	-0.00246096		0.122	-1.98756		0.123	-2.2709		0.122	-2.02823		0.109	1.17888		0.125	1.02347		0.123	0.715036		0.114	-0.0437198
0.137	-0.00239832		0.123	-1.98606		0.124	-2.27142		0.123	-2.02677		0.11	1.17861		0.126	1.02392		0.123	0.716202		0.115	-0.0433972
0.138	-0.00243123		0.124	-1.98535		0.125	-2.27127		0.124	-2.02546		0.111	1.17799		0.127	1.02842		0.124	0.715852		0.115	-0.0433506
0.139	-0.00216479		0.124	-1.98461		0.125	-2.27055		0.124	-2.02455		0.111	1.17733		0.128	1.03509		0.125	0.715776		0.116	-0.0427145
0.139	-0.0025538		0.125	-1.98369		0.126	-2.27015		0.125	-1.98285		0.112	1.17621		0.128	1.04428		0.126	0.716628		0.117	-0.0421033
0.14	-0.00285083		0.126	-1.98265		0.127	-2.2702		0.126	-1.88173		0.113	1.17504		0.129	1.05624		0.126	0.717042		0.117	-0.0427734
0.141	-0.00257286		0.127	-1.98174		0.128	-2.27037		0.127	-1.78197		0.113	1.17395		0.13	1.07258		0.127	0.716429		0.118	-0.0425608
0.142	-0.0028625		0.127	-1.97991		0.128	-2.27051		0.127	-1.77977		0.114	1.17291		0.131	1.09153		0.128	0.717175		0.119	-0.0417431
0.143	-0.00412081		0.128	-1.97885		0.129	-2.27116		0.128	-1.77891		0.115	1.17142		0.132	1.11307		0.129	0.717221		0.12	-0.0416158
0.144	-0.00527561		0.129	-1.97806		0.13	-2.27009		0.129	-1.77886		0.115	1.17217		0.132	1.13585		0.129	0.717436		0.12	-0.0408606
0.144	-0.00704706		0.13	-1.97589		0.131	-2.26926		0.13	-1.77923		0.116	1.17243		0.133	1.15972		0.13	0.71767		0.121	-0.0413894
0.145	-0.00869284		0.13	-1.97477		0.131	-2.26841		0.13	-1.77978		0.117	1.17229		0.134	1.18547		0.131	0.716814		0.122	-0.0405177
0.146	-0.0100093		0.131	-1.97556		0.132	-2.26697		0.131	-1.78041		0.117	1.17223		0.135	1.21618		0.132	0.716567		0.122	-0.0396397
0.147	-0.0102075		0.132	-1.97484		0.133	-2.26562		0.132	-1.78188		0.118	1.17161		0.135	1.24929		0.132	0.715506		0.123	-0.0381372
0.148	-0.0106962		0.133	-1.97359		0.134	-2.26442		0.133	-1.78307		0.119	1.17077		0.136	1.28291		0.133	0.714314		0.124	-0.0369528
0.149	-0.0109785		0.133	-1.97181		0.134	-2.26306		0.133	-1.78286		0.119	1.17133		0.137	1.31884		0.134	0.713508		0.124	-0.0369383
0.149	-0.00991423		0.134	-1.9699		0.135	-2.26196		0.134	-1.78238		0.12	1.17183		0.138	1.35538		0.135	0.713238		0.125	-0.0362534
0.15	-0.00935125		0.135	-1.96715		0.136	-2.26194		0.135	-1.78145		0.121	1.17131		0.138	1.39269		0.135	0.712253		0.126	-0.0351604
0.151	-0.00898689		0.136	-1.96521		0.137	-2.26226		0.136	-1.77985		0.121	1.17228		0.139	1.42676		0.136	0.712916		0.127	-0.0339565
0.152	-0.00825967		0.136	-1.96394		0.137	-2.26008		0.136	-1.77674		0.122	1.17196		0.14	1.46274		0.137	0.713248		0.127	-0.0345919
0.153	-0.00714707		0.137	-1.96228		0.138	-2.25781		0.137	-1.77239		0.123	1.17156		0.141	1.5006		0.138	0.716159		0.128	-0.0334198
0.154	-0.00609569		0.138	-1.96009		0.139	-2.25401		0.138	-1.76948		0.123	1.17159		0.141	1.53491		0.138	0.717673		0.129	-0.0322975
0.154	-0.00471331		0.139	-1.95709		0.14	-2.25184		0.139	-1.76632		0.124	1.17217		0.142	1.56613		0.139	0.71909		0.129	-0.0314176
0.155	-0.00378199		0.139	-1.95181		0.14	-2.2503		0.139	-1.76194		0.125	1.17279		0.143	1.59871		0.14	0.720432		0.13	-0.0308033
0.156	-0.00210271		0.14	-1.94794		0.141	-2.24916		0.14	-1.75571		0.125	1.17138		0.144	1.63054		0.141	0.724301		0.131	-0.0312152
0.157	0.000510532		0.141	-1.9439		0.142	-2.24851		0.141	-1.74741		0.126	1.17128		0.145	1.66149		0.141	0.727965		0.131	-0.0325003
0.158	0.00383813		0.142	-1.94082		0.143	-2.24761		0.142	-1.73727		0.127	1.17209		0.145	1.6941		0.142	0.731386		0.132	-0.0329816
0.159	0.00664777		0.142	-1.93609		0.143	-2.24563		0.142	-1.72374		0.127	1.17313		0.146	1.7234		0.143	0.735843		0.133	-0.0322394
0.159	0.0093785		0.143	-1.9324		0.144	-2.24303		0.143	-1.70583		0.128	1.17384		0.147	1.74913		0.144	0.740083		0.134	-0.0320779
0.16	0.0121851		0.144	-1.92697		0.145	-2.23972		0.144	-1.68741		0.129	1.1755		0.148	1.77396		0.144	0.744482		0.134	-0.0320604
0.161	0.0146165		0.145	-1.92228		0.146	-2.23671		0.145	-1.66726		0.129	1.1778		0.148	1.7948		0.145	0.750668		0.135	-0.0315362
0.162	0.0171374		0.145	-1.91522		0.146	-2.23208		0.145	-1.6476		0.13	1.18118		0.149	1.81148		0.146	0.757788		0.136	-0.0310484
0.163	0.0200703		0.146	-1.9075		0.147	-2.22706		0.146	-1.62819		0.131	1.18625		0.15	1.8271		0.147	0.764751		0.136	-0.0296456
0.163	0.0237361		0.147	-1.89998		0.148	-2.22273		0.147	-1.60724		0.131	1.19378		0.151	1.83809		0.147	0.772777		0.137	-0.0278692
0.164	0.0274961		0.148	-1.88862		0.149	-2.21807		0.148	-1.58152		0.132	1.20286		0.151	1.84763		0.148	0.781256		0.138	-0.0262764
0.165	0.0309748		0.148	-1.87812		0.149	-2.21219		0.148	-1.55318		0.133	1.21422		0.152	1.85489		0.149	0.792928		0.138	-0.0243377
0.166	0.0332005		0.149	-1.86567		0.15	-2.20498		0.149	-1.52217		0.133	1.228		0.153	1.85938		0.15	0.803165		0.139	-0.0229437
0.167	0.035196		0.15	-1.84974		0.151	-2.1972		0.15	-1.48708		0.134	1.2436		0.154	1.8632		0.15	0.814302		0.14	-0.0202374
0.168	0.0375234		0.151	-1.83223		0.152	-2.18931		0.151	-1.44806		0.135	1.25988		0.155	1.86415		0.151	0.82602		0.141	-0.0193976
0.168	0.0398806		0.151	-1.81244		0.152	-2.17964		0.151	-1.41195		0.135	1.27798		0.155	1.866		0.152	0.839734		0.141	-0.0161983
0.169	0.0427469		0.152	-1.7926		0.153	-2.16855		0.152	-1.37553		0.136	1.29438		0.156	1.86695		0.153	0.854114		0.142	-0.0121511
0.17	0.0454881		0.153	-1.76849		0.154	-2.15429		0.153	-1.33776		0.137	1.31184		0.157	1.86819		0.153	0.86673		0.143	-0.00777417
0.171	0.0468796		0.154	-1.74123		0.155	-2.13556		0.154	-1.30002		0.137	1.33139		0.158	1.86815		0.154	0.881444		0.143	-0.00234078
0.172	0.0474951		0.154	-1.71208		0.155	-2.11482		0.154	-1.26091		0.138	1.35273		0.158	1.86947		0.155	0.893787		0.144	0.0038208
0.173	0.0482604		0.155	-1.68054		0.156	-2.09169		0.155	-1.22428		0.139	1.37623		0.159	1.86899		0.156	0.9064		0.145	0.0110526
0.173	0.0481602		0.156	-1.64542		0.157	-2.06532		0.156	-1.18657		0.139	1.39901		0.16	1.86895		0.156	0.917055		0.145	0.0173516
0.174	0.0476727		0.157	-1.60799		0.158	-2.03731		0.157	-1.15009		0.14	1.42219		0.161	1.86966		0.157	0.93047		0.146	0.023436
0.175	0.0470928		0.157	-1.56924		0.158	-2.00747		0.157	-1.11426		0.141	1.44604		0.161	1.87338		0.158	0.944237		0.147	0.0303369
0.176	0.0463821		0.158	-1.52989		0.159	-1.97435		0.158	-1.07924		0.141	1.4704		0.162	1.87772		0.159	0.957459		0.148	0.0366436
0.177	0.0456289		0.159	-1.48753		0.16	-1.93916		0.159	-1.04578		0.142	1.49435		0.163	1.88298		0.159	0.968959		0.148	0.0433327
0.178	0.0443363		0.16	-1.44459		0.161	-1.90271		0.16	-1.01412		0.143	1.51949		0.164	1.88727		0.16	0.979244		0.149	0.0525465
0.178	0.0426912		0.16	-1.40137		0.161	-1.86448		0.16	-0.984375		0.143	1.54541		0.164	1.88995		0.161	0.991083		0.15	0.0626078
0.179	0.0427753		0.161	-1.3578		0.162	-1.8233		0.161	-0.958707		0.144	1.57095		0.165	1.89266		0.162	1.00139		0.15	0.0715106
0.18	0.0419785		0.162	-1.31176		0.163	-1.7799		0.162	-0.937484		0.145	1.59515		0.166	1.89652		0.162	1.01116		0.151	0.0804879
0.181	0.0411858		0.163	-1.26584		0.164	-1.73745		0.163	-0.919708		0.145	1.61909		0.167	1.89821		0.163	1.02216		0.152	0.0897857
0.182	0.0416251		0.163	-1.21959		0.164	-1.69426		0.163	-0.901708		0.146	1.64415		0.168	1.90053		0.164	1.02942		0.152	0.0990956
0.183	0.0409059		0.164	-1.17433		0.165	-1.65055		0.164	-0.884668		0.147	1.66913		0.168	1.90039		0.165	1.03839		0.153	0.108877
0.183	0.0387837		0.165	-1.13083		0.166	-1.60741		0.165	-0.87085		0.147	1.69411		0.169	1.90003		0.165	1.04574		0.154	0.117002
0.184	0.036026		0.166	-1.0881		0.167	-1.56485		0.166	-0.86143		0.148	1.71944		0.17	1.90029		0.166	1.05241		0.155	0.1263
0.185	0.0337741		0.166	-1.04853		0.167	-1.52228		0.166	-0.856158		0.149	1.74576		0.171	1.89766		0.167	1.05715		0.155	0.133751
0.186	0.0323111		0.167	-1.01187		0.168	-1.48019		0.167	-0.84947		0.149	1.77068		0.171	1.8945		0.168	1.06009		0.156	0.141623
0.187	0.0313635		0.168	-0.975784		0.169	-1.43982		0.168	-0.844705		0.15	1.79438		0.172	1.89313		0.168	1.06532		0.157	0.150982
0.188	0.0308018		0.169	-0.941661		0.17	-1.39787		0.169	-0.844993		0.151	1.818		0.173	1.88969		0.169	1.06932		0.157	0.158001
0.188	0.0294548		0.169	-0.910763		0.17	-1.35926		0.169	-0.84807		0.151	1.84183		0.174	1.88687		0.17	1.07087		0.158	0.167085
0.189	0.0281538		0.17	-0.882769		0.171	-1.32594		0.17	-0.849638		0.152	1.86372		0.174	1.88161		0.171	1.07184		0.159	0.173239
0.19	0.0271162		0.171	-0.856314		0.172	-1.29403		0.171	-0.851442		0.153	1.88529		0.175	1.87641		0.171	1.07221		0.159	0.179628
0.191	0.0253775		0.172	-0.834862		0.173	-1.26272		0.172	-0.855574		0.153	1.90508		0.176	1.87031		0.172	1.07379		0.16	0.187659
0.192	0.0243264		0.172	-0.816227		0.173	-1.23202		0.172	-0.861637		0.154	1.92254		0.177	1.86427		0.173	1.07404		0.161	0.192412
0.193	0.0241844		0.173	-0.801191		0.174	-1.20177		0.173	-0.868555		0.155	1.93806		0.177	1.85775		0.174	1.07455		0.162	0.196021
0.193	0.0231642		0.174	-0.790327		0.175	-1.17386		0.174	-0.873191		0.155	1.95339		0.178	1.85302		0.174	1.07614		0.162	0.198093
0.194	0.0212271		0.175	-0.783117		0.176	-1.15232		0.175	-0.879956		0.156	1.96734		0.179	1.84661		0.175	1.07847		0.163	0.200988
0.195	0.0201121		0.175	-0.778488		0.176	-1.1331		0.175	-0.887085		0.157	1.98119		0.18	1.83994		0.176	1.07868		0.164	0.205904
0.196	0.0202911		0.176	-0.776844		0.177	-1.11558		0.176	-0.893168		0.157	1.99453		0.181	1.83164		0.177	1.07752		0.164	0.208391
0.197	0.0208487		0.177	-0.777055		0.178	-1.10214		0.177	-0.899393		0.158	2.00696		0.181	1.8229		0.177	1.0767		0.165	0.211237
0.198	0.0203818		0.178	-0.780012		0.179	-1.09248		0.178	-0.904599		0.159	2.01815		0.182	1.81577		0.178	1.07461		0.166	0.213517
0.198	0.0191153		0.178	-0.782563		0.179	-1.08632		0.178	-0.911018		0.159	2.02785		0.183	1.80886		0.179	1.07367		0.166	0.214038
0.199	0.0189528		0.179	-0.787148		0.18	-1.08349		0.179	-0.916633		0.16	2.03801		0.184	1.80201		0.18	1.07235		0.167	0.214529
0.2	0.0167232		0.18	-0.79325		0.181	-1.08331		0.18	-0.921922		0.161	2.04697		0.184	1.7958		0.18	1.07142		0.168	0.215678
0.201	0.0151859		0.181	-0.801088		0.182	-1.08477		0.181	-0.925373		0.161	2.05456		0.185	1.7899		0.181	1.07142		0.169	0.216059
0.202	0.0139603		0.181	-0.808508		0.182	-1.08738		0.181	-0.929029		0.162	2.06201		0.186	1.78319		0.182	1.07018		0.169	0.218207
0.203	0.0123858		0.182	-0.817186		0.183	-1.09427		0.182	-0.93144		0.163	2.0712		0.187	1.77797		0.183	1.06996		0.17	0.219094
0.203	0.0110521		0.183	-0.826196		0.184	-1.10062		0.183	-0.93379		0.163	2.08019		0.187	1.77322		0.183	1.06848		0.171	0.219827
0.204	0.00981284		0.184	-0.835711		0.185	-1.10878		0.184	-0.935385		0.164	2.08834		0.188	1.76782		0.184	1.06668		0.171	0.220346
0.205	0.00989863		0.184	-0.845483		0.185	-1.11732		0.184	-0.93678		0.165	2.09733		0.189	1.76073		0.185	1.06485		0.172	0.21954
0.206	0.00961205		0.185	-0.85474		0.186	-1.12688		0.185	-0.934909		0.165	2.1069		0.19	1.75567		0.186	1.06424		0.173	0.220209
0.207	0.0080504		0.186	-0.863304		0.187	-1.13618		0.186	-0.937403		0.166	2.11697		0.191	1.7508		0.186	1.06354		0.173	0.22085
0.208	0.0061162		0.187	-0.871369		0.188	-1.14579		0.187	-0.938763		0.167	2.12732		0.191	1.74342		0.187	1.0605		0.174	0.220067
0.208	0.00501815		0.187	-0.879908		0.188	-1.15684		0.187	-0.938338		0.167	2.13723		0.192	1.73744		0.188	1.05827		0.175	0.218858
0.209	0.0025492		0.188	-0.888584		0.189	-1.16768		0.188	-0.938769		0.168	2.14524		0.193	1.73077		0.189	1.05842		0.176	0.217751
0.21	0.00195517		0.189	-0.897454		0.19	-1.17581		0.189	-0.939015		0.169	2.15303		0.194	1.72483		0.189	1.05678		0.176	0.216444
0.211	0.000971715		0.19	-0.905844		0.191	-1.18638		0.19	-0.938604		0.169	2.1609		0.194	1.71902		0.19	1.05587		0.177	0.215781
0.212	0.000174061		0.19	-0.911578		0.191	-1.19676		0.19	-0.938392		0.17	2.16878		0.195	1.71393		0.191	1.05407		0.178	0.214087
0.213	0.000129357		0.191	-0.91862		0.192	-1.20455		0.191	-0.936606		0.171	2.17664		0.196	1.70889		0.192	1.05272		0.178	0.21305
0.213	-3.09729e-05		0.192	-0.924782		0.193	-1.21328		0.192	-0.936853		0.171	2.18449		0.197	1.70439		0.192	1.04987		0.179	0.21213
0.214	-0.00123716		0.193	-0.930665		0.194	-1.22064		0.193	-0.938239		0.172	2.19168		0.197	1.69912		0.193	1.04573		0.18	0.211999
0.215	-0.000510223		0.193	-0.935628		0.194	-1.22736		0.193	-0.937895		0.173	2.19692		0.198	1.69269		0.194	1.04375		0.18	0.21231
0.216	-0.00167164		0.194	-0.939843		0.195	-1.23477		0.194	-0.935714		0.173	2.20103		0.199	1.68812		0.195	1.04242		0.181	0.210828
0.217	-0.00341457		0.195	-0.94343		0.196	-1.24147		0.195	-0.934734		0.174	2.20494		0.2	1.68401		0.195	1.0407		0.182	0.20993
0.218	-0.00462948		0.196	-0.947884		0.197	-1.24682		0.196	-0.935586		0.175	2.20967		0.2	1.67804		0.196	1.03774		0.183	0.209893
0.218	-0.00467874		0.196	-0.950206		0.197	-1.25289		0.196	-0.937113		0.175	2.21305		0.201	1.67092		0.197	1.03672		0.183	0.2087
0.219	-0.00408293		0.197	-0.955178		0.198	-1.25919		0.197	-0.939497		0.176	2.21671		0.202	1.66632		0.198	1.03545		0.184	0.207439
0.22	-0.00545458		0.198	-0.958791		0.199	-1.26376		0.198	-0.93844		0.177	2.22006		0.203	1.65997		0.198	1.03201		0.185	0.207685
0.221	-0.00728656		0.199	-0.961954		0.2	-1.26643		0.199	-0.936621		0.177	2.22292		0.204	1.65425		0.199	1.02881		0.185	0.206346
0.222	-0.00977773		0.199	-0.96222		0.2	-1.26963		0.199	-0.937998		0.178	2.2253		0.204	1.64556		0.2	1.02515		0.186	0.205446
0.223	-0.0122488		0.2	-0.964973		0.201	-1.27303		0.2	-0.938361		0.179	2.22701		0.205	1.64047		0.201	1.02163		0.187	0.202663
0.223	-0.0148052		0.201	-0.966625		0.202	-1.2758		0.201	-0.939115		0.179	2.22766		0.206	1.63506		0.201	1.01883		0.187	0.201364
0.224	-0.0176028		0.202	-0.969296		0.203	-1.27837		0.202	-0.940636		0.18	2.22819		0.207	1.63012		0.202	1.01448		0.188	0.198766
0.225	-0.0180855		0.202	-0.970997		0.204	-1.28054		0.202	-0.942508		0.181	2.22877		0.207	1.62454		0.203	1.01253		0.189	0.19689
0.226	-0.0182668		0.203	-0.973843		0.204	-1.28272		0.203	-0.943689		0.181	2.22921		0.208	1.61885		0.204	1.01022		0.19	0.194728
0.227	-0.0184382		0.204	-0.975213		0.205	-1.28453		0.204	-0.947243		0.182	2.22883		0.209	1.61293		0.204	1.00833		0.19	0.193881
0.228	-0.0192468		0.205	-0.975356		0.206	-1.28539		0.205	-0.950794		0.183	2.22965		0.21	1.6076		0.205	1.00562		0.191	0.19358
0.228	-0.0202496		0.205	-0.978176		0.207	-1.28965		0.205	-0.95462		0.183	2.22862		0.21	1.6042		0.206	1.00309		0.192	0.192616
0.229	-0.0206056		0.206	-0.982679		0.207	-1.2927		0.206	-0.9586		0.184	2.22687		0.211	1.59848		0.207	1.0009		0.192	0.191557
0.23	-0.0216764		0.207	-0.986267		0.208	-1.29606		0.207	-0.96249		0.185	2.22638		0.212	1.59413		0.207	0.997456		0.193	0.189887
0.231	-0.0235002		0.208	-0.988097		0.209	-1.29843		0.208	-0.967516		0.185	2.22551		0.213	1.58993		0.208	0.997575		0.194	0.188586
0.232	-0.0238955		0.208	-0.990192		0.21	-1.29937		0.208	-0.975707		0.186	2.22423		0.213	1.58429		0.209	0.993259		0.194	0.185023
0.233	-0.0243565		0.209	-0.994979		0.21	-1.30219		0.209	-0.981999		0.187	2.2225		0.214	1.57831		0.21	0.990379		0.195	0.183279
0.233	-0.0265475		0.21	-0.998617		0.211	-1.30523		0.21	-0.990275		0.187	2.22069		0.215	1.57277		0.21	0.988951		0.196	0.181443
0.234	-0.0287615		0.211	-1.00257		0.212	-1.30761		0.211	-0.997333		0.188	2.21912		0.216	1.56728		0.211	0.987548		0.197	0.181106
0.235	-0.0301638		0.211	-1.00577		0.213	-1.3109		0.211	-1.00471		0.189	2.2174		0.217	1.56192		0.212	0.984889		0.197	0.179159
0.236	-0.0313438		0.212	-1.01117		0.213	-1.31515		0.212	-1.01157		0.189	2.21392		0.217	1.55658		0.213	0.981069		0.198	0.177306
0.237	-0.0315257		0.213	-1.01623		0.214	-1.31773		0.213	-1.01962		0.19	2.20903		0.218	1.55121		0.213	0.977534		0.199	0.175769
0.238	-0.0320974		0.214	-1.02081		0.215	-1.32056		0.214	-1.02971		0.191	2.20433		0.219	1.54635		0.214	0.974012		0.199	0.17359
0.238	-0.0330203		0.214	-1.0269		0.216	-1.32503		0.214	-1.03819		0.191	2.20091		0.22	1.54299		0.215	0.972351		0.2	0.170953
0.239	-0.0348434		0.215	-1.03411		0.216	-1.32888		0.215	-1.04833		0.192	2.19775		0.22	1.53886		0.216	0.969933		0.201	0.171273
0.24	-0.0360843		0.216	-1.04016		0.217	-1.33255		0.216	-1.05656		0.193	2.19169		0.221	1.53219		0.216	0.966587		0.201	0.170505
0.241	-0.0369721		0.217	-1.04452		0.218	-1.33724		0.217	-1.06777		0.194	2.18765		0.222	1.52805		0.217	0.964987		0.202	0.168401
0.242	-0.0379917		0.217	-1.05086		0.219	-1.34005		0.217	-1.07981		0.194	2.18351		0.223	1.52301		0.218	0.962666		0.203	0.16638
0.243	-0.03824		0.218	-1.06114		0.219	-1.34291		0.218	-1.08951		0.195	2.1779		0.223	1.51979		0.219	0.961993		0.203	0.164691
0.243	-0.0381329		0.219	-1.07162		0.22	-1.34705		0.219	-1.10076		0.196	2.17259		0.224	1.51544		0.219	0.959786		0.204	0.164194
0.244	-0.0379065		0.22	-1.08101		0.221	-1.35193		0.22	-1.11428		0.196	2.16769		0.225	1.51062		0.22	0.956939		0.205	0.162773
0.245	-0.0383973		0.22	-1.08966		0.222	-1.35707		0.22	-1.12569		0.197	2.16262		0.226	1.50634		0.221	0.95507		0.206	0.161611
0.246	-0.0391092		0.221	-1.09964		0.222	-1.36165		0.221	-1.13712		0.198	2.15875		0.227	1.50089		0.222	0.951098		0.206	0.160429
0.247	-0.0421719		0.222	-1.10824		0.223	-1.36586		0.222	-1.14798		0.198	2.15639		0.227	1.49565		0.222	0.94816		0.207	0.159568
0.248	-0.0433279		0.223	-1.11669		0.224	-1.37193		0.223	-1.15914		0.199	2.15406		0.228	1.49184		0.223	0.94471		0.208	0.157923
0.248	-0.0444405		0.223	-1.12662		0.225	-1.37644		0.223	-1.16963		0.2	2.15114		0.229	1.48687		0.224	0.941809		0.208	0.153433
0.249	-0.0437162		0.224	-1.13448		0.225	-1.38168		0.224	-1.18051		0.2	2.1484		0.23	1.48079		0.225	0.939762		0.209	0.150196
0.25	-0.0449826		0.225	-1.14145		0.226	-1.38821		0.225	-1.19253		0.201	2.14493		0.23	1.47673		0.225	0.936966		0.21	0.147217
0.251	-0.0445636		0.226	-1.14996		0.227	-1.39539		0.226	-1.20392		0.202	2.14058		0.231	1.47057		0.226	0.934447		0.21	0.145112
0.252	-0.0446219		0.226	-1.15957		0.228	-1.40184		0.226	-1.21503		0.202	2.13608		0.232	1.46651		0.227	0.931043		0.211	0.143101
0.253	-0.0449239		0.227	-1.17058		0.228	-1.40871		0.227	-1.225		0.203	2.13441		0.233	1.46198		0.228	0.929372		0.212	0.144315
0.253	-0.0455492		0.228	-1.18011		0.229	-1.41594		0.228	-1.23562		0.204	2.12934		0.233	1.45735		0.228	0.927278		0.213	0.142048
0.254	-0.0459922		0.229	-1.18933		0.23	-1.42338		0.229	-1.24532		0.204	2.12484		0.234	1.45359		0.229	0.923843		0.213	0.14131
0.255	-0.046573		0.229	-1.19784		0.231	-1.43084		0.229	-1.25366		0.205	2.12148		0.235	1.44903		0.23	0.920868		0.214	0.139793
0.256	-0.0469572		0.23	-1.20688		0.231	-1.43707		0.23	-1.26259		0.206	2.11707		0.236	1.44502		0.231	0.919724		0.215	0.139698
0.257	-0.0492224		0.231	-1.21425		0.232	-1.44476		0.231	-1.27259		0.206	2.11101		0.236	1.44156		0.231	0.917344		0.215	0.138443
0.258	-0.0524523		0.232	-1.22328		0.233	-1.45277		0.232	-1.28164		0.207	2.10604		0.237	1.43725		0.232	0.914069		0.216	0.137314
0.258	-0.0540154		0.232	-1.23309		0.234	-1.46024		0.232	-1.29012		0.208	2.10138		0.238	1.43287		0.233	0.911559		0.217	0.136893
0.259	-0.0551887		0.233	-1.24107		0.234	-1.46795		0.233	-1.29909		0.208	2.09618		0.239	1.42897		0.234	0.90952		0.217	0.136113
0.26	-0.0567964		0.234	-1.24809		0.235	-1.47655		0.234	-1.3067		0.209	2.08995		0.24	1.42514		0.234	0.907294		0.218	0.133466
0.261	-0.0593752		0.235	-1.25639		0.236	-1.4851		0.235	-1.31457		0.21	2.08681		0.24	1.42254		0.235	0.905412		0.219	0.13299
0.262	-0.0603268		0.235	-1.26702		0.237	-1.49254		0.235	-1.3224		0.21	2.08427		0.241	1.41714		0.236	0.904396		0.22	0.131755
0.262	-0.0603105		0.236	-1.27644		0.237	-1.50093		0.236	-1.3297		0.211	2.08216		0.242	1.41318		0.237	0.904119		0.22	0.131096
0.263	-0.060407		0.237	-1.28394		0.238	-1.5112		0.237	-1.33859		0.212	2.0798		0.243	1.41067		0.237	0.901218		0.221	0.130904
0.264	-0.05971		0.238	-1.29012		0.239	-1.51974		0.238	-1.34602		0.212	2.07646		0.243	1.40822		0.238	0.899316		0.222	0.129487
0.265	-0.062585		0.238	-1.29689		0.24	-1.53025		0.238	-1.35158		0.213	2.0728		0.244	1.40407		0.239	0.898036		0.222	0.129404
0.266	-0.0629373		0.239	-1.30321		0.24	-1.53994		0.239	-1.36083		0.214	2.06892		0.245	1.39941		0.24	0.897231		0.223	0.128849
0.267	-0.0651399		0.24	-1.30824		0.241	-1.54918		0.24	-1.36908		0.214	2.0647		0.246	1.3969		0.24	0.89847		0.224	0.127527
0.267	-0.0666759		0.241	-1.31443		0.242	-1.55811		0.241	-1.3763		0.215	2.06118		0.246	1.39618		0.241	0.897946		0.224	0.127694
0.268	-0.0680456		0.241	-1.32153		0.243	-1.56673		0.241	-1.38346		0.216	2.05989		0.247	1.39362		0.242	0.898152		0.225	0.126878
0.269	-0.0691578		0.242	-1.32635		0.243	-1.5763		0.242	-1.39018		0.216	2.05697		0.248	1.3907		0.243	0.897571		0.226	0.127087
0.27	-0.0708061		0.243	-1.33334		0.244	-1.58707		0.243	-1.39781		0.217	2.05448		0.249	1.38854		0.243	0.897342		0.227	0.126698
0.271	-0.0713972		0.244	-1.34133		0.245	-1.59565		0.244	-1.40463		0.218	2.05216		0.249	1.38536		0.244	0.896681		0.227	0.126647
0.272	-0.0732418		0.244	-1.34788		0.246	-1.60457		0.244	-1.41218		0.218	2.04856		0.25	1.38359		0.245	0.89575		0.228	0.127195
0.272	-0.0752899		0.245	-1.35315		0.246	-1.61363		0.245	-1.41868		0.219	2.04114		0.251	1.38031		0.246	0.894335		0.229	0.127057
0.273	-0.0774608		0.246	-1.3587		0.247	-1.62295		0.246	-1.42421		0.22	2.0356		0.252	1.37661		0.246	0.892373		0.229	0.125787
0.274	-0.0804594		0.247	-1.36369		0.248	-1.63182		0.247	-1.43113		0.22	2.03056		0.253	1.37414		0.247	0.891046		0.23	0.124198
0.275	-0.0810533		0.247	-1.36954		0.249	-1.63956		0.247	-1.4364		0.221	2.02591		0.253	1.36977		0.248	0.890026		0.231	0.123325
0.276	-0.0822073		0.248	-1.37614		0.249	-1.64685		0.248	-1.4434		0.222	2.02211		0.254	1.36734		0.249	0.888782		0.231	0.122353
0.277	-0.0826625		0.249	-1.38168		0.25	-1.65391		0.249	-1.44902		0.222	2.01976		0.255	1.3659		0.249	0.887405		0.232	0.119989
0.277	-0.0829732		0.25	-1.38908		0.251	-1.66152		0.25	-1.45635		0.223	2.01503		0.256	1.36336		0.25	0.887651		0.233	0.118638
0.278	-0.0827111		0.25	-1.39554		0.252	-1.6707		0.25	-1.46202		0.224	2.01		0.256	1.36179		0.251	0.888389		0.234	0.117195
0.279	-0.0836182		0.251	-1.39896		0.252	-1.67898		0.251	-1.46734		0.224	2.00615		0.257	1.35983		0.252	0.88831		0.234	0.115662
0.28	-0.08578		0.252	-1.40436		0.253	-1.68548		0.252	-1.47267		0.225	2.0042		0.258	1.35759		0.252	0.886637		0.235	0.115375
0.281	-0.0860748		0.253	-1.40882		0.254	-1.6941		0.253	-1.47738		0.226	2.00181		0.259	1.35565		0.253	0.885576		0.236	0.114842
0.282	-0.0857751		0.253	-1.41452		0.255	-1.70001		0.253	-1.48207		0.226	1.99863		0.259	1.35302		0.254	0.884267		0.236	0.113802
0.282	-0.0858438		0.254	-1.42		0.255	-1.70623		0.254	-1.48728		0.227	1.99548		0.26	1.3542		0.255	0.88189		0.237	0.114292
0.283	-0.0858586		0.255	-1.4251		0.256	-1.71318		0.255	-1.49209		0.228	1.99252		0.261	1.35306		0.255	0.879138		0.238	0.115009
0.284	-0.0878211		0.256	-1.42866		0.257	-1.7205		0.256	-1.49782		0.228	1.98975		0.262	1.35121		0.256	0.87665		0.238	0.114026
0.285	-0.088802		0.256	-1.43502		0.258	-1.72695		0.256	-1.50253		0.229	1.98717		0.262	1.34943		0.257	0.87635		0.239	0.114247
0.286	-0.0889842		0.257	-1.44277		0.258	-1.7322		0.257	-1.50856		0.23	1.98405		0.263	1.34824		0.258	0.875622		0.24	0.112726
0.287	-0.0890962		0.258	-1.44849		0.259	-1.73736		0.258	-1.51251		0.23	1.97862		0.264	1.34655		0.258	0.873888		0.241	0.112968
0.287	-0.0882866		0.259	-1.45516		0.26	-1.74275		0.259	-1.5167		0.231	1.97397		0.265	1.34538		0.259	0.871423		0.241	0.113006
0.288	-0.087711		0.259	-1.46166		0.261	-1.74759		0.259	-1.52263		0.232	1.97109		0.266	1.34305		0.26	0.870372		0.242	0.110421
0.289	-0.0878177		0.26	-1.4677		0.261	-1.75537		0.26	-1.52615		0.232	1.96726		0.266	1.33988		0.261	0.86828		0.243	0.110163
0.29	-0.0879629		0.261	-1.47447		0.262	-1.76138		0.261	-1.52937		0.233	1.96212		0.267	1.33874		0.261	0.866503		0.243	0.111558
0.291	-0.0877106		0.262	-1.47955		0.263	-1.76673		0.262	-1.53169		0.234	1.9575		0.268	1.33674		0.262	0.863767		0.244	0.111763
0.292	-0.0880976		0.262	-1.4857		0.264	-1.77373		0.262	-1.53563		0.234	1.95449		0.269	1.33599		0.263	0.862841		0.245	0.111564
0.292	-0.0878041		0.263	-1.49206		0.264	-1.77894		0.263	-1.53921		0.235	1.95002		0.269	1.3354		0.264	0.862575		0.245	0.108851
0.293	-0.0874617		0.264	-1.49772		0.265	-1.78394		0.264	-1.5408		0.236	1.94631		0.27	1.33356		0.264	0.861776		0.246	0.107003
0.294	-0.087642		0.265	-1.50191		0.266	-1.78981		0.265	-1.54148		0.236	1.94175		0.271	1.33308		0.265	0.86092		0.247	0.106148
0.295	-0.0873685		0.265	-1.50591		0.267	-1.79518		0.265	-1.54293		0.237	1.93779		0.272	1.33135		0.266	0.859601		0.248	0.107815
0.296	-0.0882291		0.266	-1.50973		0.267	-1.79971		0.266	-1.54628		0.238	1.93523		0.272	1.32945		0.267	0.859142		0.248	0.106676
0.297	-0.0888752		0.267	-1.51513		0.268	-1.80478		0.267	-1.54788		0.238	1.9324		0.273	1.32793		0.267	0.859561		0.249	0.105713
0.297	-0.0895865		0.268	-1.51832		0.269	-1.80976		0.268	-1.54953		0.239	1.9296		0.274	1.32475		0.268	0.857994		0.25	0.107495
0.298	-0.0907237		0.268	-1.52069		0.27	-1.81672		0.268	-1.55018		0.24	1.92549		0.275	1.32391		0.269	0.8556		0.25	0.105885
0.299	-0.0902146		0.269	-1.52607		0.27	-1.8219		0.269	-1.55107		0.24	1.92112		0.276	1.32091		0.27	0.853012		0.251	0.105092
0.3	-0.0907077		0.27	-1.53165		0.271	-1.82788		0.27	-1.55052		0.241	1.92082		0.276	1.31847		0.27	0.851428		0.252	0.106309
0.301	-0.0887207		0.271	-1.53652		0.272	-1.83262		0.271	-1.54974		0.242	1.91775		0.277	1.31467		0.271	0.849995		0.252	0.104795
0.302	-0.0886974		0.271	-1.54304		0.273	-1.83775		0.271	-1.54998		0.242	1.91396		0.278	1.3122		0.272	0.848578		0.253	0.104484
0.302	-0.0894692		0.272	-1.54712		0.273	-1.84382		0.272	-1.54936		0.243	1.90975		0.279	1.30997		0.273	0.847507		0.254	0.103078
0.303	-0.0913968		0.273	-1.55147		0.274	-1.84911		0.273	-1.54787		0.244	1.90633		0.279	1.30708		0.273	0.847372		0.255	0.102125
0.304	-0.0944126		0.274	-1.55638		0.275	-1.85341		0.274	-1.54598		0.244	1.90449		0.28	1.30464		0.274	0.847157		0.255	0.099522
0.305	-0.0945581		0.274	-1.56306		0.276	-1.85874		0.274	-1.54215		0.245	1.90129		0.281	1.30193		0.275	0.846941		0.256	0.0984852
0.306	-0.0971762		0.275	-1.56645		0.276	-1.86326		0.275	-1.53832		0.246	1.89895		0.282	1.29981		0.276	0.846234		0.257	0.0970639
0.307	-0.0981037		0.276	-1.56923		0.277	-1.86804		0.276	-1.53246		0.246	1.8962		0.282	1.29877		0.276	0.845796		0.257	0.0958587
0.307	-0.0987523		0.277	-1.57328		0.278	-1.87231		0.277	-1.52754		0.247	1.89375		0.283	1.29796		0.277	0.844644		0.258	0.0938039
0.308	-0.0989177		0.277	-1.57623		0.279	-1.87702		0.277	-1.51955		0.248	1.89193		0.284	1.29576		0.278	0.843998		0.259	0.092798
0.309	-0.0979531		0.278	-1.57863		0.279	-1.88174		0.278	-1.50892		0.248	1.88653		0.285	1.2935		0.279	0.843194		0.259	0.0928478
0.31	-0.0985455		0.279	-1.58378		0.28	-1.8864		0.279	-1.50042		0.249	1.88259		0.285	1.29224		0.279	0.841928		0.26	0.0921048
0.311	-0.0975836		0.28	-1.58856		0.281	-1.89104		0.28	-1.48851		0.25	1.87744		0.286	1.28938		0.28	0.841637		0.261	0.0905483
0.312	-0.0983166		0.28	-1.5936		0.282	-1.89517		0.28	-1.47609		0.25	1.87334		0.287	1.28815		0.281	0.841128		0.262	0.0897338
[truncated: 37,092 more rows]

## Sheet: Supplementary Figure 5
Supplementary Figure 5d
[truncated: 8 more rows]

[truncated: 6 more sheets: Supplementary Figure 8, Supplementary Figure 10, Supplementary Figure 12, Supplementary Figure 13, Supplementary Figure 14, Supplementary Figure 16]
